# Supplementary material for: Ethyl 1-oxo-1,2,3,4-tetra­hydro-9H-carbazole-3-carboxyl­ate
Source: Acta Crystallogr Sect E Struct Rep Online. 2009 Jun 27;65(Pt 7):o1702–3. doi: 10.1107/S160053680902385X (PMC2969242; doi:10.1107/S160053680902385X)
Supplement: Supplementary file 1 [file e-65-o1702-sup1.cif]

##############################################################################
###                                                                        ###
###        Electronic paper (Acta Crystallographica Section E)             ###
###                                                                        ###
##############################################################################
#                                                                            #
# This CIF contains the data in a paper accepted for publication in Acta     #
# Crystallographica Section E. It conforms to the requirements of Notes      #
# for Authors for Section E, and has been peer reviewed under the auspices   #
# of the IUCr Commission on Journals.                                        #
#                                                                            #
# Full details of the Crystallographic Information File format               #
# are given in the paper "The Crystallographic Information File (CIF):       #
# a New Standard Archive File for Crystallography" by S. R. Hall, F. H.      #
# Allen and I. D. Brown [Acta Cryst. (1991), A47, 655-685].                  #
#                                                                            #
# The current version of the core CIF dictionary is obtainable from          #
# ftp://ftp.iucr.org/pub/cif_core.dic. The current version number is 2.4.    #
#                                                                            #
# Software is freely available for graphical display of the structure(s) in  #
# this CIF.  For information consult the CIF home page http://www.iucr.org/  #
# cif/home.html                                                              #
#                                                                            #
# This file may be used for bona fide research purposes within the           #
# scientific community so long as proper attribution is given to the journal # 
# article from which it was obtained.                                        #
#                                                                            #
##############################################################################
                                             
data_I
_audit_creation_method     SHELXL-97
_chemical_name_systematic
;
Ethyl 1-oxo-1,2,3,4-tetrahydro-9<i>H</i>-carbazole-3-carboxylate
;
_chemical_name_common     ?
_chemical_formula_moiety     'C15 H15 N O3'
_chemical_formula_sum     'C15 H15 N O3'
_chemical_formula_iupac     'C15 H15 N O3'
_chemical_formula_weight     257.28
_chemical_melting_point     ?
_symmetry_cell_setting     monoclinic
_symmetry_space_group_name_H-M     'P 21/c'
_symmetry_space_group_name_Hall     '-P 2ybc'
loop_
    _symmetry_equiv_pos_as_xyz
    'x, y, z'
    '-x, y+1/2, -z+1/2'
    '-x, -y, -z'
    'x, -y-1/2, z-1/2'
_cell_length_a     5.6811(3)
_cell_length_b     8.7378(5)
_cell_length_c     24.8310(14)
_cell_angle_alpha     90.00
_cell_angle_beta     93.208(4)
_cell_angle_gamma     90.00
_cell_volume     1230.69(12)
_cell_formula_units_Z     4
_cell_measurement_reflns_used     3480
_cell_measurement_theta_min     1.64
_cell_measurement_theta_max     28.31
_cell_measurement_temperature     100(2)
_exptl_crystal_description     rod-shaped
_exptl_crystal_colour     colorless
_exptl_crystal_size_max     0.45
_exptl_crystal_size_mid     0.20
_exptl_crystal_size_min     0.15
_exptl_crystal_density_diffrn     1.389
_exptl_crystal_density_meas     ?
_exptl_crystal_density_method     'not measured'
_exptl_crystal_F_000     544
_exptl_absorpt_coefficient_mu     0.097
_exptl_absorpt_correction_type     multi-scan
_exptl_absorpt_process_details     '(SADABS; Bruker, 2005)'
_exptl_absorpt_correction_T_min     0.9576
_exptl_absorpt_correction_T_max     0.9826
_exptl_special_details
;
;
_diffrn_ambient_temperature     100(2)
_diffrn_radiation_type     MoK\a
_diffrn_radiation_wavelength     0.71073
_diffrn_radiation_source     'fine-focus sealed tube'
_diffrn_radiation_monochromator     graphite
_diffrn_measurement_device_type     'Bruker Kappa APEXII CCD area-detector'
_diffrn_measurement_method     '\f and \w'
_diffrn_detector_area_resol_mean     ?
_diffrn_reflns_number     9148
_diffrn_reflns_av_R_equivalents     0.0585
_diffrn_reflns_av_sigmaI/netI     0.0560
_diffrn_reflns_theta_min     1.64
_diffrn_reflns_theta_max     28.31
_diffrn_reflns_theta_full     28.31
_diffrn_measured_fraction_theta_max     0.980
_diffrn_measured_fraction_theta_full     0.980
_diffrn_reflns_limit_h_min     -7
_diffrn_reflns_limit_h_max     7
_diffrn_reflns_limit_k_min     -11
_diffrn_reflns_limit_k_max     9
_diffrn_reflns_limit_l_min     -32
_diffrn_reflns_limit_l_max     28
_diffrn_standards_number     0
_diffrn_standards_interval_count     ?
_diffrn_standards_interval_time     ?
_diffrn_standards_decay_%     ?
_refine_special_details
;
Refinement of <i>F</i>^2^ against ALL reflections. The weighted <i>R</i>-factor
<i>wR</i> and goodness of fit <i>S</i> are based on <i>F</i>^2^, conventional
<i>R</i>-factors <i>R</i> are based on <i>F</i>, with <i>F</i> set to zero for
negative <i>F</i>^2^. The threshold expression of <i>F</i>^2^ >
\s(<i>F</i>^2^) is used only for calculating <i>R</i>-factors(gt) <i>etc</i>.
and is not relevant to the choice of reflections for refinement.
<i>R</i>-factors based on <i>F</i>^2^ are statistically about twice as large
as those based on <i>F</i>, and <i>R</i>- factors based on ALL data will be
even larger.
;
_reflns_number_total     3004
_reflns_number_gt     2145
_reflns_threshold_expression     I>2\s(I)
_refine_ls_structure_factor_coef     Fsqd
_refine_ls_matrix_type     full
_refine_ls_R_factor_all     0.1046
_refine_ls_R_factor_gt     0.0754
_refine_ls_wR_factor_gt     0.2023
_refine_ls_wR_factor_ref     0.2212
_refine_ls_goodness_of_fit_ref     1.049
_refine_ls_restrained_S_all     1.072
_refine_ls_number_reflns     3004
_refine_ls_number_parameters     177
_refine_ls_number_restraints     0
_refine_ls_hydrogen_treatment     mixed
_refine_ls_weighting_scheme     calc
_refine_ls_weighting_details
         'calc w=1/[\s^2^(Fo^2^)+(0.1083P)^2^+1.2571P] where P=(Fo^2^+2Fc^2^)/3'
_atom_sites_solution_hydrogens     geom
_atom_sites_solution_primary     direct
_atom_sites_solution_secondary     difmap
_refine_ls_shift/su_max     0.000
_refine_ls_shift/su_mean     0.000
_refine_diff_density_max     1.247
_refine_diff_density_min     -0.417
_refine_ls_extinction_method     none
_refine_ls_extinction_coef     ?
loop_
    _atom_type_symbol
    _atom_type_description
    _atom_type_scat_dispersion_real
    _atom_type_scat_dispersion_imag
    _atom_type_scat_source
    'C' 'C' 0.0033 0.0016
                         'International Tables Vol C Tables 4.2.6.8 and 6.1.1.4'
    'H' 'H' 0.0000 0.0000
                         'International Tables Vol C Tables 4.2.6.8 and 6.1.1.4'
    'N' 'N' 0.0061 0.0033
                         'International Tables Vol C Tables 4.2.6.8 and 6.1.1.4'
    'O' 'O' 0.0106 0.0060
                         'International Tables Vol C Tables 4.2.6.8 and 6.1.1.4'
_computing_data_collection     'APEX2 (Bruker, 2007)'
_computing_cell_refinement     'SAINT (Bruker, 2007)'
_computing_data_reduction     'SAINT (Bruker, 2007)'
_computing_structure_solution     'SHELXS97 (Sheldrick, 2008)'
_computing_structure_refinement     'SHELXL97 (Sheldrick, 2008)'
_computing_molecular_graphics
'ORTEP-3 for Windows (Farrugia, 1997) and Mercury (Macrae <i>et al.</i>,  2006)'
_computing_publication_material
                                'WinGX (Farrugia, 1999) and PLATON (Spek, 2009)'
loop_
    _atom_site_type_symbol
    _atom_site_label
    _atom_site_fract_x
    _atom_site_fract_y
    _atom_site_fract_z
    _atom_site_U_iso_or_equiv
    _atom_site_adp_type
    _atom_site_calc_flag
    _atom_site_refinement_flags
    _atom_site_occupancy
    _atom_site_disorder_assembly
    _atom_site_disorder_group
    O O1 0.4546(3) 0.0609(2) 0.42291(7) 0.0294(5) Uani d . 1 . .
    O O2 -0.0619(5) 0.3051(4) 0.27554(9) 0.0775(11) Uani d . 1 . .
    O O3 -0.2959(5) 0.4520(3) 0.32045(8) 0.0603(8) Uani d . 1 . .
    C C1 0.2768(4) 0.1407(3) 0.42209(10) 0.0245(5) Uani d . 1 . .
    C C2 0.1783(5) 0.2133(4) 0.37051(10) 0.0316(6) Uani d . 1 . .
    H H2A 0.1988 0.1406 0.3405 0.038 Uiso calc R 1 . .
    H H2B 0.2727 0.3056 0.3634 0.038 Uiso calc R 1 . .
    C C3 -0.0831(5) 0.2597(4) 0.36991(11) 0.0355(7) Uani d . 1 . .
    H H3 -0.1758 0.1623 0.3689 0.043 Uiso calc R 1 . .
    C C4 -0.1525(4) 0.3454(3) 0.41897(10) 0.0263(6) Uani d . 1 . .
    H H4A -0.0978 0.4527 0.4171 0.032 Uiso calc R 1 . .
    H H4B -0.3264 0.3461 0.4202 0.032 Uiso calc R 1 . .
    C C4A -0.0453(4) 0.2708(3) 0.46893(10) 0.0229(5) Uani d . 1 . .
    C C5 -0.2963(4) 0.3489(3) 0.54916(10) 0.0270(6) Uani d . 1 . .
    H H5 -0.4152 0.4041 0.5289 0.032 Uiso calc R 1 . .
    C C5A -0.1107(4) 0.2805(3) 0.52332(9) 0.0232(5) Uani d . 1 . .
    C C6 -0.3046(5) 0.3353(3) 0.60418(11) 0.0313(6) Uani d . 1 . .
    H H6 -0.4315 0.3802 0.6219 0.038 Uiso calc R 1 . .
    C C7 -0.1266(5) 0.2553(3) 0.63473(10) 0.0314(6) Uani d . 1 . .
    H H7 -0.1334 0.2502 0.6728 0.038 Uiso calc R 1 . .
    C C8 0.0550(5) 0.1850(3) 0.61069(10) 0.0283(6) Uani d . 1 . .
    H H8 0.1737 0.1313 0.6315 0.034 Uiso calc R 1 . .
    C C8A 0.0608(4) 0.1948(3) 0.55452(10) 0.0243(5) Uani d . 1 . .
    N N9 0.2174(4) 0.1343(3) 0.52100(8) 0.0240(5) Uani d . 1 . .
    H H9 0.335(7) 0.082(4) 0.5280(15) 0.050(11) Uiso d . 1 . .
    C C9A 0.1539(4) 0.1807(3) 0.46917(9) 0.0233(5) Uani d . 1 . .
    C C10 -0.1422(5) 0.3404(4) 0.31657(11) 0.0343(7) Uani d . 1 . .
    C C11 -0.3501(8) 0.5424(4) 0.27171(14) 0.0588(11) Uani d D 1 . .
    H H11A -0.3926 0.6478 0.2821 0.071 Uiso calc R 1 . .
    H H11B -0.2082 0.5483 0.2504 0.071 Uiso calc R 1 . .
    C C12 -0.5423(7) 0.4765(6) 0.23878(18) 0.0713(13) Uani d D 1 . .
    H H12A -0.5770 0.5416 0.2072 0.107 Uiso calc R 1 . .
    H H12B -0.6825 0.4693 0.2599 0.107 Uiso calc R 1 . .
    H H12C -0.4976 0.3741 0.2269 0.107 Uiso calc R 1 . .
loop_
    _atom_site_aniso_label
    _atom_site_aniso_U_11
    _atom_site_aniso_U_22
    _atom_site_aniso_U_33
    _atom_site_aniso_U_12
    _atom_site_aniso_U_13
    _atom_site_aniso_U_23
    O1 0.0278(9) 0.0346(11) 0.0253(9) 0.0038(8) -0.0018(7) 0.0018(8)
    O2 0.0752(18) 0.139(3) 0.0185(10) 0.0649(19) 0.0037(11) 0.0088(13)
    O3 0.103(2) 0.0541(16) 0.0224(10) 0.0415(15) -0.0067(11) 0.0049(10)
    C1 0.0240(11) 0.0279(14) 0.0213(11) -0.0035(10) -0.0028(9) 0.0015(10)
    C2 0.0282(13) 0.0451(18) 0.0215(12) 0.0037(12) 0.0013(10) 0.0077(11)
    C3 0.0433(16) 0.0393(18) 0.0234(13) 0.0103(13) -0.0034(11) -0.0001(11)
    C4 0.0259(12) 0.0319(15) 0.0211(11) 0.0004(11) 0.0000(9) 0.0074(10)
    C4A 0.0244(11) 0.0230(13) 0.0209(11) -0.0034(10) -0.0032(9) 0.0035(9)
    C5 0.0274(12) 0.0279(14) 0.0254(12) -0.0009(10) -0.0016(9) 0.0029(10)
    C5A 0.0267(12) 0.0223(13) 0.0200(11) -0.0048(10) -0.0037(9) 0.0025(9)
    C6 0.0334(13) 0.0349(16) 0.0259(13) 0.0017(12) 0.0033(10) -0.0001(11)
    C7 0.0415(15) 0.0333(16) 0.0193(11) -0.0027(12) -0.0009(10) 0.0013(11)
    C8 0.0353(13) 0.0285(15) 0.0203(12) -0.0019(11) -0.0062(10) 0.0020(10)
    C8A 0.0268(12) 0.0240(13) 0.0213(11) -0.0033(10) -0.0040(9) 0.0007(10)
    N9 0.0278(11) 0.0250(12) 0.0186(10) 0.0007(9) -0.0043(8) 0.0003(8)
    C9A 0.0274(12) 0.0237(13) 0.0183(11) -0.0049(10) -0.0035(9) 0.0024(9)
    C10 0.0376(14) 0.0441(18) 0.0207(12) 0.0060(13) -0.0035(10) 0.0014(11)
    C11 0.101(3) 0.040(2) 0.0337(17) 0.013(2) -0.0184(18) 0.0118(14)
    C12 0.053(2) 0.083(3) 0.076(3) -0.005(2) -0.022(2) 0.041(2)
_geom_special_details
;
All e.s.d.'s (except the e.s.d. in the dihedral angle between two l.s. planes)
are estimated using the full covariance matrix. The cell e.s.d.'s are taken
into account individually in the estimation of e.s.d.'s in distances, angles
and torsion angles; correlations between e.s.d.'s in cell parameters are only
used when they are defined by crystal symmetry. An approximate (isotropic)
treatment of cell e.s.d.'s is used for estimating e.s.d.'s involving l.s.
planes.
;
loop_
    _geom_bond_atom_site_label_1
    _geom_bond_atom_site_label_2
    _geom_bond_site_symmetry_2
    _geom_bond_distance
    _geom_bond_publ_flag
    O1 C1 . 1.227(3) ?
    O2 C10 . 1.180(3) ?
    O3 C10 . 1.315(4) ?
    O3 C11 . 1.464(4) ?
    C1 C9A . 1.438(3) ?
    C2 C1 . 1.508(3) ?
    C2 H2A . 0.9900 ?
    C2 H2B . 0.9900 ?
    C3 C2 . 1.539(4) ?
    C3 C4 . 1.501(4) ?
    C3 C10 . 1.521(4) ?
    C3 H3 . 1.0000 ?
    C4 C4A . 1.500(3) ?
    C4 H4A . 0.9900 ?
    C4 H4B . 0.9900 ?
    C5 C5A . 1.399(4) ?
    C5 H5 . 0.9500 ?
    C5A C4A . 1.423(3) ?
    C6 C5 . 1.375(4) ?
    C6 H6 . 0.9500 ?
    C7 C6 . 1.415(4) ?
    C7 C8 . 1.366(4) ?
    C7 H7 . 0.9500 ?
    C8 C8A . 1.400(3) ?
    C8 H8 . 0.9500 ?
    C8A N9 . 1.359(3) ?
    C8A C5A . 1.423(3) ?
    N9 H9 . 0.82(4) ?
    C9A C4A . 1.378(4) ?
    C9A N9 . 1.378(3) ?
    C11 C12 . 1.446(6) ?
    C11 H11A . 0.9900 ?
    C11 H11B . 0.9900 ?
    C12 H12A . 0.9800 ?
    C12 H12B . 0.9800 ?
    C12 H12C . 0.9800 ?
loop_
    _geom_angle_atom_site_label_1
    _geom_angle_atom_site_label_2
    _geom_angle_atom_site_label_3
    _geom_angle_site_symmetry_1
    _geom_angle_site_symmetry_3
    _geom_angle
    _geom_angle_publ_flag
    C10 O3 C11 . . 116.7(3) ?
    O1 C1 C2 . . 121.3(2) ?
    O1 C1 C9A . . 124.2(2) ?
    C9A C1 C2 . . 114.5(2) ?
    C1 C2 C3 . . 115.5(2) ?
    C1 C2 H2A . . 108.4 ?
    C1 C2 H2B . . 108.4 ?
    C3 C2 H2A . . 108.4 ?
    C3 C2 H2B . . 108.4 ?
    H2A C2 H2B . . 107.5 ?
    C2 C3 H3 . . 106.4 ?
    C4 C3 C2 . . 114.9(2) ?
    C4 C3 C10 . . 114.8(2) ?
    C4 C3 H3 . . 106.4 ?
    C10 C3 C2 . . 107.3(2) ?
    C10 C3 H3 . . 106.4 ?
    C3 C4 H4A . . 109.7 ?
    C3 C4 H4B . . 109.7 ?
    C4A C4 C3 . . 110.0(2) ?
    C4A C4 H4A . . 109.7 ?
    C4A C4 H4B . . 109.7 ?
    H4A C4 H4B . . 108.2 ?
    C5A C4A C4 . . 130.1(2) ?
    C9A C4A C4 . . 123.2(2) ?
    C9A C4A C5A . . 106.7(2) ?
    C5A C5 H5 . . 120.4 ?
    C6 C5 C5A . . 119.2(2) ?
    C6 C5 H5 . . 120.4 ?
    C4A C5A C8A . . 106.1(2) ?
    C5 C5A C4A . . 134.8(2) ?
    C5 C5A C8A . . 119.1(2) ?
    C5 C6 C7 . . 120.8(3) ?
    C5 C6 H6 . . 119.6 ?
    C7 C6 H6 . . 119.6 ?
    C6 C7 H7 . . 119.3 ?
    C8 C7 C6 . . 121.5(2) ?
    C8 C7 H7 . . 119.3 ?
    C7 C8 C8A . . 118.0(2) ?
    C7 C8 H8 . . 121.0 ?
    C8A C8 H8 . . 121.0 ?
    N9 C8A C5A . . 108.9(2) ?
    N9 C8A C8 . . 129.8(2) ?
    C8 C8A C5A . . 121.4(2) ?
    C8A N9 C9A . . 108.1(2) ?
    C8A N9 H9 . . 130(3) ?
    C9A N9 H9 . . 122(3) ?
    N9 C9A C1 . . 125.0(2) ?
    C4A C9A N9 . . 110.1(2) ?
    C4A C9A C1 . . 124.8(2) ?
    O2 C10 O3 . . 123.2(3) ?
    O2 C10 C3 . . 123.6(3) ?
    O3 C10 C3 . . 113.3(2) ?
    O3 C11 H11A . . 109.3 ?
    O3 C11 H11B . . 109.3 ?
    C12 C11 O3 . . 111.7(3) ?
    C12 C11 H11A . . 109.3 ?
    C12 C11 H11B . . 109.3 ?
    H11A C11 H11B . . 107.9 ?
    C11 C12 H12A . . 109.5 ?
    C11 C12 H12B . . 109.5 ?
    C11 C12 H12C . . 109.5 ?
    H12A C12 H12B . . 109.5 ?
    H12A C12 H12C . . 109.5 ?
    H12B C12 H12C . . 109.5 ?
loop_
    _geom_torsion_atom_site_label_1
    _geom_torsion_atom_site_label_2
    _geom_torsion_atom_site_label_3
    _geom_torsion_atom_site_label_4
    _geom_torsion_site_symmetry_1
    _geom_torsion_site_symmetry_2
    _geom_torsion_site_symmetry_3
    _geom_torsion_site_symmetry_4
    _geom_torsion
    _geom_torsion_publ_flag
    C11 O3 C10 O2 . . . . -5.3(5) ?
    C11 O3 C10 C3 . . . . 175.9(3) ?
    C10 O3 C11 C12 . . . . 88.6(5) ?
    O1 C1 C9A N9 . . . . -0.6(4) ?
    O1 C1 C9A C4A . . . . 179.6(2) ?
    C2 C1 C9A N9 . . . . -176.9(2) ?
    C2 C1 C9A C4A . . . . 3.2(4) ?
    C3 C2 C1 O1 . . . . 158.9(3) ?
    C3 C2 C1 C9A . . . . -24.5(4) ?
    C4 C3 C2 C1 . . . . 46.9(4) ?
    C10 C3 C2 C1 . . . . 175.9(2) ?
    C2 C3 C4 C4A . . . . -44.0(3) ?
    C10 C3 C4 C4A . . . . -169.1(2) ?
    C2 C3 C10 O2 . . . . 36.0(5) ?
    C2 C3 C10 O3 . . . . -145.3(3) ?
    C4 C3 C10 O2 . . . . 165.0(3) ?
    C4 C3 C10 O3 . . . . -16.3(4) ?
    C3 C4 C4A C5A . . . . -159.6(3) ?
    C3 C4 C4A C9A . . . . 23.5(4) ?
    C6 C5 C5A C4A . . . . -179.8(3) ?
    C6 C5 C5A C8A . . . . 1.8(4) ?
    C5 C5A C4A C4 . . . . 5.2(5) ?
    C5 C5A C4A C9A . . . . -177.5(3) ?
    C8A C5A C4A C4 . . . . -176.3(3) ?
    C8A C5A C4A C9A . . . . 1.0(3) ?
    C7 C6 C5 C5A . . . . 0.9(4) ?
    C8 C7 C6 C5 . . . . -2.0(4) ?
    C6 C7 C8 C8A . . . . 0.2(4) ?
    C7 C8 C8A N9 . . . . -178.9(3) ?
    C7 C8 C8A C5A . . . . 2.7(4) ?
    N9 C8A C5A C4A . . . . -1.2(3) ?
    N9 C8A C5A C5 . . . . 177.5(2) ?
    C8 C8A C5A C4A . . . . 177.5(2) ?
    C8 C8A C5A C5 . . . . -3.7(4) ?
    C8 C8A N9 C9A . . . . -177.6(3) ?
    C5A C8A N9 C9A . . . . 1.0(3) ?
    C1 C9A N9 C8A . . . . 179.8(2) ?
    C4A C9A N9 C8A . . . . -0.4(3) ?
    N9 C9A C4A C4 . . . . 177.1(2) ?
    N9 C9A C4A C5A . . . . -0.4(3) ?
    C1 C9A C4A C4 . . . . -3.1(4) ?
    C1 C9A C4A C5A . . . . 179.4(2) ?
loop_
    _geom_hbond_atom_site_label_D
    _geom_hbond_atom_site_label_H
    _geom_hbond_atom_site_label_A
    _geom_hbond_site_symmetry_A
    _geom_hbond_distance_DH
    _geom_hbond_distance_HA
    _geom_hbond_distance_DA
    _geom_hbond_angle_DHA
    _geom_hbond_publ_flag
    N9 H9 O1 3_656 0.82(4) 2.08(4) 2.834(3) 154(4) yes
    C4 H4A Cg3 3_575 0.99 2.75 3.727(3) 171 yes
data_global
_journal_date_recd_electronic     2009-06-19
_journal_date_accepted     2009-06-22
_journal_name_full     'Acta Crystallographica, Section E'
_journal_year     2009
_journal_volume     65
_journal_issue      7
_journal_page_first     o1702
_journal_page_last     o1703
_journal_paper_category     QO
_journal_coeditor_code     XU2543
_publ_contact_author
;
Dr Tuncer H\"okelek
Hacettepe University
Department of Physics
06532 Beytepe
Ankara
Turkey
;
_publ_contact_author_email     merzifon@hacettepe.edu.tr
_publ_contact_author_fax     '90(312)2352550'
_publ_contact_author_phone     '90(312)2977242'
_publ_section_title
;
Ethyl 1-oxo-1,2,3,4-tetrahydro-9<i>H</i>-carbazole-3-carboxylate
;
loop_
    _publ_author_name
    _publ_author_address
    'H\"okelek, Tuncer'
;
Department of Physics
Hacettepe University
06800 Beytepe
Ankara
Turkey
;
    'Dal, Hakan'
;
Department of Chemistry
Faculty of Science
Anadolu University
26470 Yeniba\(glar
Eski\,sehir
Turkey
;
    'Tercan, Bar\?i\,s'
;
Department of Physics
Karab\"uk University
78050 Karab\"uk
Turkey
;
    'G\"o\,cment\"urk, Mustafa'
;
Department of Chemistry,
Faculty of Arts and Sciences,
Dokuz Eyl\"ul University,
T\?inaztepe
35160 Buca-\.Izmir
Turkey
;
    'Erg\"un, Yavuz'
;
Department of Chemistry,
Faculty of Arts and Sciences,
Dokuz Eyl\"ul University,
T\?inaztepe
35160 Buca-\.Izmir
Turkey
;
