# Supplementary material for: Ethyl 1-oxo-1,2,3,4-tetra­hydro-9H-carbazole-3-carboxyl­ate
Source: Acta Crystallogr Sect E Struct Rep Online. 2009 Jun 27;65(Pt 7):o1702–3. doi: 10.1107/S160053680902385X (PMC2969242; doi:10.1107/S160053680902385X)
Supplement: Supplementary file 2 [file e-65-o1702-Isup2.hkl]

#
# h,k,l, Fc-squared, Fo-squared, sigma(Fo-squared) and status flag
#
data_I
_shelx_title ' Y2_0m in P2(1)/c'
_shelx_refln_list_code          4
_shelx_F_calc_maximum      163.95
_exptl_crystal_F_000       544.00
_reflns_d_resolution_high  0.7494
 
loop_
 _symmetry_equiv_pos_as_xyz
 'x, y, z'
 '-x, y+1/2, -z+1/2'
 '-x, -y, -z'
 'x, -y-1/2, z-1/2'
 
_cell_length_a     5.6811
_cell_length_b     8.7378
_cell_length_c    24.8310
_cell_angle_alpha  90.000
_cell_angle_beta   93.208
_cell_angle_gamma  90.000
 
_shelx_F_squared_multiplier     1.000
 
loop_
 _refln_index_h
 _refln_index_k
 _refln_index_l
 _refln_F_squared_calc
 _refln_F_squared_meas
 _refln_F_squared_sigma
 _refln_observed_status
   1   0   0     8160.13     8630.60    290.93 o
   2   0   0      170.55      173.70      8.83 o
   3   0   0      383.94      343.77     11.56 o
   4   0   0       66.72       63.65      4.04 o
   5   0   0      443.67      481.66     14.60 o
   6   0   0        0.10        0.45      2.74 o
   7   0   0       47.53       44.69     10.89 o
   1   1   0      847.52      852.29     21.39 o
   2   1   0      964.14      819.49     28.95 o
   3   1   0     1045.28     1083.93     23.52 o
   4   1   0      774.92      717.00     13.63 o
   5   1   0      120.32      155.52      5.07 o
   6   1   0      174.13      201.57      7.12 o
   7   1   0       20.16       24.55      6.56 o
   0   2   0    11450.46    11384.53    365.03 o
   1   2   0    24175.39    24031.67    513.15 o
   2   2   0       36.95       39.13      1.93 o
   3   2   0      100.83      107.51      3.01 o
   4   2   0      429.10      377.32      7.70 o
   5   2   0       94.22       93.59      4.35 o
   6   2   0        1.49        4.58      3.05 o
   7   2   0        0.94        7.54      4.31 o
   1   3   0      727.93      698.27     16.80 o
   2   3   0      364.78      397.98     13.57 o
   3   3   0      743.36      645.38     15.62 o
   4   3   0        0.79       -0.72      1.07 o
   5   3   0      131.80      116.96      6.03 o
   6   3   0       30.20       59.31      7.04 o
   7   3   0        9.65       37.17      6.28 o
   0   4   0       27.22       35.37      2.96 o
   1   4   0      548.39      501.68     12.39 o
   2   4   0     1462.92     1384.33     31.62 o
   3   4   0       18.07       25.84      2.71 o
   4   4   0      165.04      171.18      6.89 o
   5   4   0       15.12       20.28      3.96 o
   6   4   0       35.22       38.91      5.97 o
   7   4   0       35.52       58.55      8.34 o
   1   5   0       97.31      156.37      5.93 o
   2   5   0      963.67      970.87     23.46 o
   3   5   0        0.77       -0.53      1.75 o
   4   5   0      175.65      152.81     10.51 o
   5   5   0       55.21       43.42      8.47 o
   6   5   0       72.54       87.73      9.03 o
   0   6   0      396.80      545.94     19.72 o
   1   6   0       33.78       50.16      8.68 o
   2   6   0      411.76      357.87     12.87 o
   3   6   0        2.68       17.17      3.78 o
   4   6   0       18.41       38.51      9.07 o
   5   6   0        0.00        3.76      3.74 o
   6   6   0       25.08       40.58      6.95 o
   1   7   0        6.94       11.83      4.69 o
   2   7   0      170.43      185.15      8.76 o
   3   7   0      625.69      601.85     21.64 o
   4   7   0        4.28        8.20      5.86 o
   5   7   0       20.46       37.76      6.91 o
   6   7   0        4.71        8.72      6.62 o
   0   8   0       61.83       49.63     10.83 o
   1   8   0       12.33        0.45      8.19 o
   2   8   0       79.17      102.62     11.83 o
   3   8   0        6.05       27.83      6.20 o
   4   8   0        5.05       -0.14     10.52 o
   5   8   0        0.79       -8.50     15.79 o
   1   9   0       45.56       54.62      9.32 o
   2   9   0      222.09      253.28     19.01 o
   3   9   0      142.89      165.29     10.58 o
   4   9   0       37.03       40.87      8.16 o
   0  10   0      280.86      350.10     30.68 o
   1  10   0       28.35        7.19      6.86 o
   2  10   0      100.43      105.04     13.86 o
   1  11   0       80.21       80.81     12.29 o
   2  11   0       24.24       26.47     17.44 o
  -7   1   1       10.74       10.88      5.46 o
  -6   1   1        5.42       17.53      3.90 o
  -5   1   1      118.28      130.65      4.62 o
  -4   1   1       86.94       96.84      3.52 o
  -3   1   1      306.23      331.53      8.28 o
  -2   1   1      179.87      151.53      4.93 o
  -1   1   1     2690.93     2529.83     45.95 o
   0   1   1      317.74      309.85     12.59 o
   1   1   1     1239.36     1153.97     24.96 o
   2   1   1      241.06      303.45      6.38 o
   3   1   1      439.98      443.88     10.74 o
   4   1   1      158.03      152.51      4.35 o
   5   1   1        5.09        6.00      1.73 o
   6   1   1       29.21       24.64      2.80 o
   7   1   1        9.54       16.68      6.03 o
  -7   2   1       88.44      107.30      8.69 o
  -6   2   1       49.38       67.08      6.33 o
  -5   2   1       16.30       20.28      2.50 o
  -4   2   1       54.15       68.19      2.79 o
  -3   2   1       20.39        7.18      1.21 o
  -2   2   1        8.19        6.93      0.98 o
  -1   2   1     5706.66     5157.92    123.16 o
   0   2   1      427.33      528.59     12.98 o
   1   2   1    26878.16    28311.74    744.58 o
   2   2   1     1904.51     2032.64     46.92 o
   3   2   1        2.81       11.74      1.96 o
   4   2   1        0.33        0.38      1.17 o
   5   2   1       56.60       64.62      3.70 o
   6   2   1       54.61       63.53      5.30 o
   7   2   1       14.00       19.77      5.55 o
  -7   3   1       56.05       89.64      8.80 o
  -6   3   1        6.63        7.81      4.39 o
  -5   3   1      220.44      231.54      8.66 o
  -4   3   1      409.90      363.70      9.14 o
  -3   3   1      315.10      302.48      7.76 o
  -2   3   1     1196.88     1335.43     31.51 o
  -1   3   1      723.23      647.95     15.04 o
   0   3   1       33.75       22.43      1.80 o
   1   3   1      455.04      460.41     15.03 o
   2   3   1      197.72      160.76      3.70 o
   3   3   1       20.28       10.72      1.28 o
   4   3   1       20.15       14.83      1.67 o
   5   3   1       34.47       42.48      4.07 o
   6   3   1       34.22       55.09      5.37 o
   7   3   1       39.77       43.07      6.64 o
  -7   4   1       36.14       39.90     15.79 o
  -6   4   1       29.14       31.44      5.70 o
  -5   4   1       32.91       46.02      5.83 o
  -4   4   1      340.90      305.43      9.88 o
  -3   4   1       49.18       37.46      3.03 o
  -2   4   1      190.38      151.18      5.73 o
  -1   4   1      480.99      485.18     14.33 o
   0   4   1      249.05      288.98      7.18 o
   1   4   1     3997.10     4331.45     89.65 o
   2   4   1     4850.58     5161.85    111.34 o
   3   4   1       43.81       44.04      2.34 o
   4   4   1      155.12      133.57      6.00 o
   5   4   1        6.09       14.05      3.25 o
   6   4   1        2.11        6.15      3.43 o
   7   4   1        0.04       -3.91      4.51 o
  -6   5   1        0.05        3.11      3.84 o
  -5   5   1       67.38       92.48      7.99 o
  -4   5   1        0.01        3.99      2.78 o
  -3   5   1        1.32        4.42      1.90 o
  -2   5   1       25.58       41.42      3.91 o
  -1   5   1        5.15        4.91      3.14 o
   0   5   1       58.61       60.44      2.86 o
   1   5   1      130.26      135.54      5.40 o
   2   5   1      290.18      265.70      8.05 o
   3   5   1        7.32       10.88      2.38 o
   4   5   1       53.38       66.91      4.79 o
   5   5   1        0.66       -1.29      2.38 o
   6   5   1       29.75       34.77      6.22 o
  -6   6   1       41.99       30.84      6.57 o
  -5   6   1      101.57       96.74      9.33 o
  -4   6   1        5.33       12.59      4.06 o
  -3   6   1      213.92      219.07     10.00 o
  -2   6   1      161.67      153.32      7.65 o
  -1   6   1       18.27       15.41      4.84 o
   0   6   1       36.47       41.78      3.43 o
   1   6   1       36.68       51.58      5.34 o
   2   6   1      317.57      329.63      9.82 o
   3   6   1     1340.37     1190.72     28.65 o
   4   6   1      147.82      136.21      6.84 o
   5   6   1        5.75        6.38      5.14 o
   6   6   1       14.79        3.90      5.46 o
  -6   7   1       30.22       71.42      9.28 o
  -5   7   1       10.47        6.50      5.08 o
  -4   7   1        6.55        3.36      3.96 o
  -3   7   1       12.89       12.41      5.51 o
  -2   7   1      139.50      156.82      8.05 o
  -1   7   1      192.69      176.74      7.63 o
   0   7   1        1.39       -3.43      3.48 o
   1   7   1       21.13       27.18      3.65 o
   2   7   1        8.59        3.18      3.47 o
   3   7   1        3.03        5.49      5.62 o
   4   7   1        1.01        1.98      4.85 o
   5   7   1        2.47        1.75      6.89 o
   6   7   1       46.05       46.62      9.93 o
  -5   8   1       25.31       32.73     12.99 o
  -4   8   1        0.25        0.20      9.38 o
  -3   8   1        9.68       13.94      4.41 o
  -2   8   1       52.10       89.31     11.51 o
  -1   8   1       38.02       19.59      5.87 o
   0   8   1        3.67        2.52      7.77 o
   1   8   1      220.22      252.14     21.10 o
   2   8   1       76.22       44.17      8.88 o
   3   8   1      623.17      573.21     21.47 o
   4   8   1       18.08       18.15      5.45 o
   5   8   1        0.00       -0.37     13.53 o
  -4   9   1        3.25       -2.38      6.46 o
  -3   9   1       25.29       36.35     11.05 o
  -2   9   1      213.18      244.39     18.54 o
  -1   9   1        4.55        6.78      6.42 o
   0   9   1       30.29       29.59      7.22 o
   1   9   1      102.79      105.05     11.65 o
   2   9   1      144.74      130.82     13.78 o
   3   9   1        4.46        6.86      6.61 o
   4   9   1       27.93       15.21     24.81 o
  -3  10   1        1.83       -8.87      8.87 o
  -2  10   1       11.12       12.03     14.44 o
  -1  10   1       25.60       44.26      9.29 o
   0  10   1        2.66        5.92      6.16 o
   1  10   1        0.00       -5.71      6.77 o
   2  10   1       19.13       10.12     13.23 o
   3  10   1        2.07      -13.84     13.84 o
  -2  11   1       36.18       28.37      9.95 o
  -1  11   1      234.26      269.18     20.10 o
   0  11   1       67.32       74.44     11.48 o
   1  11   1       42.79       30.57      9.25 o
   2  11   1       72.70       67.67     20.15 o
  -7   0   2        0.10        4.69      4.38 o
  -6   0   2      214.16      173.84     11.43 o
  -5   0   2        0.93       -0.70      3.01 o
  -4   0   2      599.59      606.45     17.73 o
  -3   0   2      269.19      186.52     11.99 o
  -2   0   2      553.98      553.26     14.91 o
  -1   0   2     1613.12     1329.26     43.23 o
   0   0   2     2916.95     1056.91     41.51 o
   1   0   2     3400.20     3916.39    157.05 o
   2   0   2     3362.92     3147.64    132.20 o
   3   0   2     1278.12     1288.05     46.84 o
   4   0   2      181.27      174.44      6.86 o
   5   0   2       61.90       49.94      4.17 o
   6   0   2      388.37      406.33     14.49 o
   7   0   2        6.83       14.06      7.46 o
  -7   1   2       11.83       14.86      4.72 o
  -6   1   2       73.56       95.71      6.06 o
  -5   1   2      112.95      128.84      7.71 o
  -4   1   2       97.49      107.32      4.46 o
  -3   1   2      472.35      398.91      9.49 o
  -2   1   2      283.83      327.06      8.02 o
  -1   1   2     1092.76     1124.64     38.42 o
   0   1   2     1000.10      902.09     43.83 o
   1   1   2      115.65      131.03      7.46 o
   2   1   2     1304.14     1301.73     30.94 o
   3   1   2      639.53      640.41     11.46 o
   4   1   2       18.57       32.40      2.16 o
   5   1   2        8.04       11.62      1.96 o
   6   1   2        1.38        2.72      2.58 o
   7   1   2       10.88        2.86      4.92 o
  -7   2   2        5.94        3.11     11.03 o
  -6   2   2       42.19       29.69      4.99 o
  -5   2   2      133.03      114.83      6.00 o
  -4   2   2       35.51       27.94      2.52 o
  -3   2   2     1482.67     1506.27     35.82 o
  -2   2   2        9.73        4.24      1.06 o
  -1   2   2      718.80      736.85     21.60 o
   0   2   2     6533.93     7033.74    201.11 o
   1   2   2     1443.69     1595.33     43.87 o
   2   2   2      315.11      297.38      6.87 o
   3   2   2      424.21      402.68      8.11 o
   4   2   2       35.45       38.67      2.25 o
   5   2   2      410.21      395.42      9.80 o
   6   2   2       41.78       34.43      5.16 o
   7   2   2        5.15        5.21      3.39 o
  -7   3   2       20.84       39.99      6.63 o
  -6   3   2        0.55        2.53      3.59 o
  -5   3   2        0.14        6.40      3.65 o
  -4   3   2        4.77       11.84      3.23 o
  -3   3   2       41.63       16.90      1.83 o
  -2   3   2       20.45       21.80      2.51 o
  -1   3   2       19.61       11.93      2.79 o
   0   3   2      492.18      570.50     17.90 o
   1   3   2      477.36      498.84     11.94 o
   2   3   2       34.62       33.88      2.17 o
   3   3   2        5.06        3.82      1.19 o
   4   3   2        4.14        3.82      1.35 o
   5   3   2      169.75      175.70      8.19 o
   6   3   2        1.87        1.11      2.87 o
   7   3   2       17.42       26.61      8.61 o
  -7   4   2        1.17       19.27      9.62 o
  -6   4   2        1.26        8.61      8.18 o
  -5   4   2      195.79      177.97     10.19 o
  -4   4   2      162.95      152.74      8.02 o
  -3   4   2        2.64        0.53      1.50 o
  -2   4   2       55.46       60.66     10.30 o
  -1   4   2      564.06      605.09     17.50 o
   0   4   2     1104.33     1099.54     20.97 o
   1   4   2      419.25      402.49     10.36 o
   2   4   2     2680.24     2780.08     60.62 o
   3   4   2      147.27      171.72      6.41 o
   4   4   2      646.13      527.56     14.58 o
   5   4   2      153.33      143.81      7.10 o
   6   4   2        0.66        5.12      3.08 o
   7   4   2        3.20        4.51      5.41 o
  -6   5   2      127.38      152.78     10.57 o
  -5   5   2       35.36       72.75      7.30 o
  -4   5   2      143.40      118.22      7.90 o
  -3   5   2      105.16       76.64      5.54 o
  -2   5   2       85.68      100.09      7.64 o
  -1   5   2      550.80      596.84     23.69 o
   0   5   2      304.27      254.98      7.64 o
   1   5   2       19.50       48.00      3.21 o
   2   5   2      557.52      537.69     13.85 o
   3   5   2      328.38      300.65      9.38 o
   4   5   2      106.01      101.13      5.61 o
   5   5   2        0.04        2.75      2.61 o
   6   5   2       13.42       12.43      3.66 o
  -6   6   2        9.87       18.83      7.33 o
  -5   6   2       20.09       20.68      4.93 o
  -4   6   2      207.49      244.28     11.84 o
  -3   6   2      166.44      152.64     11.20 o
  -2   6   2        6.13        8.97      2.92 o
  -1   6   2        8.46        1.65      3.27 o
   0   6   2       29.90       27.29      2.10 o
   1   6   2        3.81        5.87      1.62 o
   2   6   2     1323.29     1350.03     31.31 o
   3   6   2      148.78      200.91      7.55 o
   4   6   2       87.50       80.37      5.38 o
   5   6   2        3.02        0.73      3.78 o
   6   6   2        1.14       -0.22      8.87 o
  -6   7   2       31.74       70.80     11.88 o
  -5   7   2       41.00       60.21      7.48 o
  -4   7   2        2.46       -1.02      5.71 o
  -3   7   2       45.62       50.00      8.95 o
  -2   7   2       22.80       17.26      4.82 o
  -1   7   2        6.09        5.03      2.56 o
   0   7   2        3.93        4.82      4.01 o
   1   7   2       31.32       28.03      5.82 o
   2   7   2      384.05      331.17     10.09 o
   3   7   2      497.75      440.04     19.19 o
   4   7   2       58.68       40.00      4.41 o
   5   7   2        0.02        0.92     14.44 o
  -5   8   2        0.44        1.35      6.77 o
  -4   8   2       15.28       -0.54      7.46 o
  -3   8   2       43.01       58.83      6.42 o
  -2   8   2      131.12      110.69      7.80 o
  -1   8   2       15.93        5.97      5.02 o
   0   8   2        2.28       -3.75      3.93 o
   1   8   2        6.50        3.08      4.96 o
   2   8   2       54.49       67.01     10.68 o
   3   8   2       59.11       58.29      6.52 o
   4   8   2      206.75      183.23     13.40 o
   5   8   2        6.39       -3.25     15.34 o
  -4   9   2        5.32        2.17      5.02 o
  -3   9   2       20.59        9.08     12.46 o
  -2   9   2        8.72       10.82      7.56 o
  -1   9   2       43.86       50.92      9.18 o
   0   9   2       24.71       28.11      7.12 o
   1   9   2       70.40       63.51      9.54 o
   2   9   2       10.31        8.66     10.53 o
   3   9   2      202.63      171.29     23.31 o
   4   9   2       47.62       35.89     17.90 o
  -3  10   2        0.11       -9.10     20.90 o
  -2  10   2        0.19       -7.98     11.28 o
  -1  10   2       19.61       12.50      7.52 o
   0  10   2        0.14       -2.39      5.40 o
   1  10   2       10.29       14.34      7.28 o
   2  10   2       59.48       67.97     19.85 o
   3  10   2        0.00      -14.44     14.44 o
  -2  11   2       23.96       17.05     19.25 o
  -1  11   2        1.52        6.41      7.41 o
   0  11   2       13.59       25.78      8.48 o
   1  11   2        6.19       -0.30     10.83 o
   2  11   2       28.77        0.60     14.74 o
  -7   1   3        6.99       15.22      4.80 o
  -6   1   3       88.22      128.71      6.79 o
  -5   1   3       15.78       14.24      2.94 o
  -4   1   3      602.31      594.96     16.02 o
  -3   1   3       71.68       62.35      4.69 o
  -2   1   3      525.37      414.23     15.04 o
  -1   1   3      211.07      234.36     12.37 o
   0   1   3     3276.58     3470.55    164.53 o
   1   1   3      171.26      161.50      7.88 o
   2   1   3      678.73      778.35     18.24 o
   3   1   3      236.82      204.68      5.22 o
   4   1   3      509.77      528.60     10.19 o
   5   1   3       33.72       29.76      2.88 o
   6   1   3       74.42       83.53      4.21 o
   7   1   3        4.94       11.87      5.76 o
  -7   2   3       66.17       58.64      9.68 o
  -6   2   3        9.13       14.72      4.44 o
  -5   2   3       52.50       46.25      3.82 o
  -4   2   3       44.03       33.44      2.97 o
  -3   2   3       12.54       23.37      2.25 o
  -2   2   3       73.25       74.41      2.91 o
  -1   2   3      708.38      838.78     24.30 o
   0   2   3     1881.21     1942.46     80.90 o
   1   2   3     2603.09     2859.73     90.48 o
   2   2   3       63.40      115.41      4.04 o
   3   2   3      115.57      111.46      3.75 o
   4   2   3      231.67      218.39      6.20 o
   5   2   3      225.07      201.58      6.67 o
   6   2   3        0.04        4.37      2.36 o
   7   2   3      112.27      129.65      8.13 o
  -7   3   3       10.87       43.71      7.05 o
  -6   3   3        2.48        5.01      4.73 o
  -5   3   3      391.65      429.19     14.20 o
  -4   3   3      118.99      161.11      5.87 o
  -3   3   3       41.06       36.24      3.84 o
  -2   3   3       14.32        5.55      1.22 o
  -1   3   3      437.94      504.81     14.44 o
   0   3   3      110.37      136.88      3.87 o
   1   3   3       12.06       25.41      2.22 o
   2   3   3       45.08       85.94      3.07 o
   3   3   3     1015.77      995.03     20.47 o
   4   3   3      249.60      265.25      6.54 o
   5   3   3      164.50      172.75      7.38 o
   6   3   3        1.47        8.93      3.40 o
   7   3   3       13.58       19.25      4.44 o
  -7   4   3       10.11       24.51      6.56 o
  -6   4   3        6.06       11.00      4.62 o
  -5   4   3        4.29        7.42      4.06 o
  -4   4   3        2.26        1.99      2.58 o
  -3   4   3       13.15       19.37      3.46 o
  -2   4   3     1218.65     1230.68     33.87 o
  -1   4   3      413.23      344.61     10.91 o
   0   4   3        9.06       15.35      1.28 o
   1   4   3       20.27       39.95      1.80 o
   2   4   3     1132.22     1294.09     26.91 o
   3   4   3      153.90      158.75      4.54 o
   4   4   3      136.99      134.75      6.14 o
   5   4   3       17.44       22.72      5.21 o
   6   4   3       52.63       45.97      5.04 o
   7   4   3       42.43       40.34      6.27 o
  -6   5   3        0.02        4.12      5.44 o
  -5   5   3       33.86       48.90      6.31 o
  -4   5   3      189.57      187.43      9.89 o
  -3   5   3       87.59       83.21      5.69 o
  -2   5   3        5.28        2.97      2.34 o
  -1   5   3       20.10       29.01      4.15 o
   0   5   3       15.96       19.64      1.41 o
   1   5   3       23.54       21.20      2.49 o
   2   5   3       11.10        8.07      2.10 o
   3   5   3       71.90       54.95      4.65 o
   4   5   3      277.33      244.99      9.09 o
   5   5   3       95.77       98.06      6.28 o
   6   5   3        0.81       -2.01      4.91 o
  -6   6   3        0.71       15.05      5.46 o
  -5   6   3        3.62       15.80      4.99 o
  -4   6   3        2.33        2.95      3.32 o
  -3   6   3       60.16       48.03      4.99 o
  -2   6   3       38.42       38.00      4.06 o
  -1   6   3      328.32      370.63     17.11 o
   0   6   3        0.84        0.57      1.00 o
   1   6   3       14.18       10.14      2.34 o
   2   6   3       16.10       16.04      3.80 o
   3   6   3     1418.21     1360.47     32.38 o
   4   6   3       72.14       69.04      5.03 o
   5   6   3       44.82       37.17      4.73 o
   6   6   3       37.52       38.90      5.63 o
  -6   7   3        0.00        4.21      5.71 o
  -5   7   3       42.31       63.80      7.63 o
  -4   7   3       25.83       26.83      5.38 o
  -3   7   3      129.84      117.69     11.96 o
  -2   7   3       76.98       58.69      4.98 o
  -1   7   3       99.77      128.80      6.62 o
   0   7   3       90.06      112.41      8.92 o
   1   7   3      125.42      131.06      7.18 o
   2   7   3       18.46       18.77      2.80 o
   3   7   3       57.35       51.44      4.28 o
   4   7   3       26.99       28.45      4.30 o
   5   7   3        3.48       -0.29      7.44 o
  -5   8   3       39.09       49.91      8.29 o
  -4   8   3       15.43        4.59      6.65 o
  -3   8   3       20.93       13.99      5.28 o
  -2   8   3       26.50       22.28     10.41 o
  -1   8   3       10.02        8.94      4.99 o
   0   8   3       26.08       32.51      6.68 o
   1   8   3        6.03        0.52      6.65 o
   2   8   3       14.15        7.63      6.07 o
   3   8   3      278.04      249.74      9.64 o
   4   8   3      220.18      228.00     15.79 o
   5   8   3        5.93      -10.51     24.81 o
  -4   9   3       31.69       33.46      8.38 o
  -3   9   3       28.34        1.14     13.06 o
  -2   9   3       25.01       15.77     12.03 o
  -1   9   3       55.96       66.00      9.87 o
   0   9   3      162.88      182.03     13.92 o
   1   9   3        2.75        3.96      6.92 o
   2   9   3        8.82        9.85      6.96 o
   3   9   3        2.07       -5.43      9.47 o
   4   9   3      201.78      182.89     21.96 o
  -3  10   3        1.97      -13.82     21.66 o
  -2  10   3        0.19        0.12      6.92 o
  -1  10   3       32.03       25.43      9.32 o
   0  10   3        3.89       -0.83      5.48 o
   1  10   3        0.69        1.92      5.99 o
   2  10   3        1.42      -10.53     10.53 o
   3  10   3        8.57      -15.34     15.34 o
  -2  11   3       20.83       30.83     23.01 o
  -1  11   3       23.49       23.36      8.81 o
   0  11   3        5.39        5.41      9.93 o
   1  11   3       12.95        7.22     11.73 o
  -7   0   4       12.17       20.64      5.43 o
  -6   0   4      379.09      393.15     18.62 o
  -5   0   4       44.30       54.58      6.03 o
  -4   0   4       20.27       11.69      3.28 o
  -3   0   4      139.60      155.58      7.88 o
  -2   0   4     4157.44     3506.16    168.73 o
  -1   0   4     8412.15     8593.49    270.68 o
   0   0   4       15.38       19.04      1.37 o
   1   0   4     2665.01     2731.75     80.27 o
   2   0   4      755.31      904.65     26.04 o
   3   0   4        6.50        1.51      2.34 o
   4   0   4       44.70       27.86      3.07 o
   5   0   4       25.47       19.11      7.12 o
   6   0   4      696.69      608.07     17.66 o
   7   0   4       23.82       10.73      6.25 o
  -7   1   4        3.86       12.39      6.73 o
  -6   1   4        1.98       18.11      3.25 o
  -5   1   4       19.88       39.02      3.64 o
  -4   1   4       62.30       78.58      4.93 o
  -3   1   4      646.11      816.11     20.10 o
  -2   1   4        3.40       29.32      2.05 o
  -1   1   4       90.24      133.93      4.06 o
   0   1   4     1314.32     1323.71     27.81 o
   1   1   4     2296.06     2153.11     46.99 o
   2   1   4      101.39      142.68      4.20 o
   3   1   4       22.09       14.50      1.80 o
   4   1   4      113.97      145.42      4.28 o
   5   1   4      320.18      328.40      7.79 o
   6   1   4      111.14      129.09      5.32 o
   7   1   4       70.64      114.43      7.02 o
  -7   2   4       30.00       50.57      7.07 o
  -6   2   4        3.39        7.61      4.04 o
  -5   2   4      140.38      158.42      6.40 o
  -4   2   4        8.47       13.33      2.23 o
  -3   2   4      232.94      234.41      7.34 o
  -2   2   4       18.56       17.71      2.58 o
  -1   2   4      776.56      884.65     25.47 o
   0   2   4     1968.06     1841.00     63.12 o
   1   2   4        5.39        5.23      0.96 o
   2   2   4      785.74      726.51     17.73 o
   3   2   4        9.39       28.82      2.62 o
   4   2   4       24.93       27.36      2.48 o
   5   2   4      154.94      125.89      5.15 o
   6   2   4       68.05       57.91      5.88 o
   7   2   4       39.75       44.04      5.38 o
  -7   3   4       10.38       35.29      6.63 o
  -6   3   4       14.72        5.96      6.35 o
  -5   3   4        7.68        8.09      3.69 o
  -4   3   4        0.00        0.53      1.45 o
  -3   3   4      228.04      214.05      9.46 o
  -2   3   4      607.31      623.39     19.33 o
  -1   3   4      137.26       97.13      5.64 o
   0   3   4      144.31      164.10      5.56 o
   1   3   4      907.15      956.17     20.50 o
   2   3   4      439.12      391.28     11.39 o
   3   3   4       73.53       69.93      3.16 o
   4   3   4        3.60        0.48      1.37 o
   5   3   4       44.04       37.35      4.66 o
   6   3   4      124.01      117.27      7.15 o
   7   3   4        6.21        9.84      4.17 o
  -7   4   4       32.15       53.55     16.84 o
  -6   4   4       11.76        5.37      4.38 o
  -5   4   4        6.94        3.40      3.46 o
  -4   4   4      131.21      153.56      9.33 o
  -3   4   4       65.90       68.21      5.41 o
  -2   4   4       28.47       52.55      4.42 o
  -1   4   4       70.45       41.60      3.22 o
   0   4   4        0.69        6.45      1.26 o
   1   4   4      316.74      289.20      7.24 o
   2   4   4      283.79      287.93      7.25 o
   3   4   4      118.69      131.67      4.42 o
   4   4   4      150.57      154.77      6.43 o
   5   4   4       81.87       76.36      7.13 o
   6   4   4        7.52       18.64      4.29 o
   7   4   4        0.08       12.33      6.62 o
  -6   5   4        5.99       10.87      4.79 o
  -5   5   4        4.20       12.55      4.21 o
  -4   5   4      238.00      268.74     12.24 o
  -3   5   4       34.67       46.86      4.89 o
  -2   5   4      126.59      123.83      6.08 o
  -1   5   4       61.49       73.77      4.34 o
   0   5   4      307.19      321.04      7.02 o
   1   5   4        0.38        2.07      1.03 o
   2   5   4      500.43      545.94     14.21 o
   3   5   4       33.58       24.91      2.92 o
   4   5   4       30.30       44.39      4.00 o
   5   5   4        0.52        3.66      4.62 o
   6   5   4        4.74        0.67      3.32 o
  -6   6   4        6.48        7.94      7.12 o
  -5   6   4       13.84        8.55      6.34 o
  -4   6   4       69.97       69.68      6.76 o
  -3   6   4        2.57        5.08      3.07 o
  -2   6   4        0.79        3.53      3.69 o
  -1   6   4       80.93      139.56      7.84 o
   0   6   4       36.38       28.04      2.32 o
   1   6   4       55.59       53.22      3.54 o
   2   6   4       28.24       17.26      2.75 o
   3   6   4      395.48      374.03     14.57 o
   4   6   4        3.54        5.94      2.35 o
   5   6   4        0.16       -0.57      3.13 o
   6   6   4        5.95        4.16      4.76 o
  -6   7   4        0.09       21.96     10.53 o
  -5   7   4        0.02        6.93      6.81 o
  -4   7   4       42.52       49.70      6.26 o
  -3   7   4      245.35      259.78     12.19 o
  -2   7   4       55.71       71.94      5.60 o
  -1   7   4       33.49       35.75      3.64 o
   0   7   4       60.97       76.37      6.98 o
   1   7   4      187.90      187.18      9.85 o
   2   7   4       92.62       72.31      5.73 o
   3   7   4       41.28       38.68      7.55 o
   4   7   4        7.41        0.18      2.70 o
   5   7   4       85.23       90.78      7.19 o
  -5   8   4        1.17        1.75      9.34 o
  -4   8   4        0.17       -3.34      3.54 o
  -3   8   4       20.04        9.78      4.44 o
  -2   8   4        0.84        2.32      3.30 o
  -1   8   4        3.89        1.67      3.96 o
   0   8   4        1.15        4.95      4.62 o
   1   8   4      112.58       81.77     12.89 o
   2   8   4       14.01       17.87      4.58 o
   3   8   4        3.20        1.46      6.96 o
   4   8   4      260.65      259.73     23.61 o
   5   8   4       52.59       59.10     16.84 o
  -4   9   4        7.11        1.19     10.71 o
  -3   9   4       70.76       80.11     11.51 o
  -2   9   4      139.31      129.60     14.02 o
  -1   9   4      182.03      152.44     13.44 o
   0   9   4       17.56        4.52      5.21 o
   1   9   4        8.09       10.92      5.83 o
   2   9   4        0.01      -11.73     11.73 o
   3   9   4        0.04       -2.28     12.78 o
   4   9   4        0.00       -2.04     12.18 o
  -3  10   4       18.74        7.40     27.82 o
  -2  10   4       27.82       14.27     13.53 o
  -1  10   4       87.96       96.41     12.43 o
   0  10   4       17.77       27.73      7.76 o
   1  10   4       22.28       13.53     11.13 o
   2  10   4       56.35       74.59     19.85 o
   3  10   4        8.03      -15.64     15.94 o
  -2  11   4       97.00       84.64     21.35 o
  -1  11   4       62.66       52.03     10.63 o
   0  11   4       18.75       15.64     11.13 o
   1  11   4        2.57        7.52     11.43 o
  -7   1   5        6.04        3.02      4.65 o
  -6   1   5       21.00       14.79      3.13 o
  -5   1   5       25.22       17.59      3.52 o
  -4   1   5        0.77        0.89      1.74 o
  -3   1   5      427.60      420.76     12.37 o
  -2   1   5      158.21      194.52      5.78 o
  -1   1   5      253.82      317.17      9.25 o
   0   1   5     1785.62     1902.33     37.53 o
   1   1   5        2.91        2.29      1.05 o
   2   1   5       74.84       79.51      3.05 o
   3   1   5        0.46        2.01      1.44 o
   4   1   5       26.65       32.92      2.55 o
   5   1   5        8.77       19.43      3.64 o
   6   1   5        3.21        3.14      3.39 o
   7   1   5        0.71        4.02      5.13 o
  -7   2   5       16.72       27.78      5.64 o
  -6   2   5       48.64       80.84      6.95 o
  -5   2   5      228.34      216.12      8.14 o
  -4   2   5       60.41       34.86      3.29 o
  -3   2   5        8.91       15.68      1.98 o
  -2   2   5       32.15       42.42      2.56 o
  -1   2   5     1192.32     1037.89     22.18 o
   0   2   5      303.97      341.44     10.55 o
   1   2   5      602.32      504.02     15.15 o
   2   2   5     1276.86     1312.14     27.01 o
   3   2   5      105.91       91.77      5.17 o
   4   2   5       18.42       10.11      2.43 o
   5   2   5       48.96       55.95      3.86 o
   6   2   5       26.12       27.96      3.34 o
   7   2   5      151.65      134.73      7.96 o
  -7   3   5        1.84        5.92      4.63 o
  -6   3   5       49.54       48.46      7.64 o
  -5   3   5        8.41        7.45      3.42 o
  -4   3   5        3.19        1.20      1.44 o
  -3   3   5       37.35       48.17      2.82 o
  -2   3   5      932.18     1027.11     30.25 o
  -1   3   5      964.03      889.49     29.49 o
   0   3   5       18.04       30.47      2.34 o
   1   3   5     1282.06     1312.49     27.37 o
   2   3   5      779.25      735.31     16.44 o
   3   3   5        5.83        6.72      2.33 o
   4   3   5        0.60       -0.44      1.33 o
   5   3   5        7.63       13.43      3.12 o
   6   3   5        9.88       19.03      3.98 o
   7   3   5        6.21       28.88      5.24 o
  -7   4   5       10.86       39.04      7.28 o
  -6   4   5        0.99        0.77      3.59 o
  -5   4   5       15.30       12.97      4.10 o
  -4   4   5      227.36      206.68     10.20 o
  -3   4   5       98.15       95.48      6.08 o
  -2   4   5        3.47        6.16      2.39 o
  -1   4   5       48.05       54.95      3.30 o
   0   4   5      697.43      647.18     14.94 o
   1   4   5       50.21       67.52      2.79 o
   2   4   5      372.13      318.31      8.69 o
   3   4   5      374.35      380.28      9.20 o
   4   4   5       51.96       44.54      3.85 o
   5   4   5       17.45       26.19      4.17 o
   6   4   5       12.49       12.49      3.85 o
  -6   5   5        0.80        2.72      3.96 o
  -5   5   5        0.40        0.55      3.54 o
  -4   5   5        3.15        8.29      3.58 o
  -3   5   5       12.08       10.21      3.16 o
  -2   5   5       17.46       19.23      3.78 o
  -1   5   5      430.41      400.55     12.86 o
   0   5   5      247.78      254.98      6.99 o
   1   5   5      523.08      579.57     13.99 o
   2   5   5       32.22       37.70      3.44 o
   3   5   5        3.63        6.50      2.69 o
   4   5   5        3.17        6.38      2.47 o
   5   5   5       31.21       23.43      4.12 o
   6   5   5       48.87       52.72      5.94 o
  -6   6   5       26.13       35.11      8.74 o
  -5   6   5        0.05        0.85      5.26 o
  -4   6   5       27.24       21.48      4.67 o
  -3   6   5       54.04       53.53      5.95 o
  -2   6   5       11.73       23.64      4.86 o
  -1   6   5       37.63       55.28      5.93 o
   0   6   5       13.55       10.71      1.75 o
   1   6   5      130.29      128.46      7.21 o
   2   6   5       54.82       44.90      3.86 o
   3   6   5       14.13       18.44      4.59 o
   4   6   5      153.63      148.46      6.91 o
   5   6   5       20.40       16.20      4.24 o
   6   6   5       48.02       41.95      8.47 o
  -5   7   5       27.97       26.46      5.88 o
  -4   7   5        9.21        5.97      3.60 o
  -3   7   5       25.87       20.61      4.42 o
  -2   7   5       21.89       24.04      4.60 o
  -1   7   5        3.25        5.38      5.95 o
   0   7   5      501.46      437.62     22.90 o
   1   7   5        1.48        5.48      1.89 o
   2   7   5       50.72       65.84      6.31 o
   3   7   5        9.31        6.28      3.08 o
   4   7   5        0.08       -0.93      6.31 o
   5   7   5       18.72       18.38      5.45 o
  -5   8   5        1.37       -1.80      9.36 o
  -4   8   5       17.33       14.41      9.72 o
  -3   8   5        2.32        4.93      7.70 o
  -2   8   5       10.84        8.04      3.56 o
  -1   8   5        6.84        7.85      5.68 o
   0   8   5      133.31      156.85     11.98 o
   1   8   5       29.03       23.79     12.63 o
   2   8   5       64.63       87.37      6.51 o
   3   8   5      112.08      109.57      6.70 o
   4   8   5       95.13       99.33     10.86 o
   5   8   5        0.97        0.60      3.25 o
  -4   9   5        9.52       12.02      8.79 o
  -3   9   5       24.24       24.61      9.44 o
  -2   9   5       43.66       50.87     10.32 o
  -1   9   5        2.86       -1.55      7.52 o
   0   9   5        0.61       -1.12      4.57 o
   1   9   5      108.08      119.54     11.85 o
   2   9   5        1.61       -4.51     11.43 o
   3   9   5        1.40       -2.56      3.79 o
   4   9   5       94.26       34.89     23.16 o
  -3  10   5       43.77       33.72     17.60 o
  -2  10   5        1.83       -7.98     13.08 o
  -1  10   5        3.49       -0.30      6.07 o
   0  10   5       30.45       39.10     12.63 o
   1  10   5       15.93       -7.22      8.72 o
   2  10   5        7.35      -11.13     11.13 o
   3  10   5        5.06      -13.23     13.23 o
  -2  11   5       22.98       22.89     17.29 o
  -1  11   5       20.00       27.67     12.63 o
   0  11   5       22.07       21.05     11.43 o
   1  11   5        0.90        1.20     11.43 o
  -7   0   6        0.23        9.00      6.17 o
  -6   0   6      127.21      162.16     15.34 o
  -5   0   6      125.65      144.40      9.17 o
  -4   0   6      161.20      157.39      8.78 o
  -3   0   6      130.30      118.23      6.60 o
  -2   0   6      930.04      570.19     19.97 o
  -1   0   6     9016.76    10127.29    318.41 o
   0   0   6     2686.10     2987.13     82.01 o
   1   0   6        1.61        3.24      1.39 o
   2   0   6     1538.74     1703.01     45.54 o
   3   0   6      180.66      270.86      8.94 o
   4   0   6      133.06      139.59      7.04 o
   5   0   6       37.03       36.73      3.96 o
   6   0   6       90.39       99.10      7.16 o
   7   0   6      110.44      169.80     19.74 o
  -7   1   6       63.07       83.74      8.24 o
  -6   1   6       54.93       83.88      5.68 o
  -5   1   6      108.96       94.44      5.21 o
  -4   1   6      141.13      145.92      6.16 o
  -3   1   6      178.16      213.68      6.82 o
  -2   1   6      409.26      374.18      9.85 o
  -1   1   6      457.22      470.05     11.44 o
   0   1   6      112.49      134.61      7.99 o
   1   1   6      626.37      531.26     11.43 o
   2   1   6      539.50      553.64     12.34 o
   3   1   6      619.51      595.74     15.15 o
   4   1   6       39.33       32.16      3.00 o
   5   1   6       69.87       76.67      3.74 o
   6   1   6        2.50        2.40      2.81 o
   7   1   6       10.12       13.54      6.75 o
  -7   2   6       50.03       80.36     10.25 o
  -6   2   6       38.51       60.26      6.82 o
  -5   2   6       17.42       14.69      2.69 o
  -4   2   6       66.46       70.67      5.25 o
  -3   2   6      408.88      352.22     10.05 o
  -2   2   6     1573.61     1635.78     46.64 o
  -1   2   6      244.13      306.85     10.60 o
   0   2   6      843.18      844.86     24.84 o
   1   2   6      253.70      328.20     15.32 o
   2   2   6       17.97       16.47      1.97 o
   3   2   6      737.86      737.29     21.51 o
   4   2   6       12.39       11.39      2.08 o
   5   2   6        4.27        4.00      3.25 o
   6   2   6       31.32       46.27      3.91 o
   7   2   6       14.57       19.09      6.98 o
  -7   3   6        9.49       35.32      7.67 o
  -6   3   6       31.13       18.92      5.95 o
  -5   3   6       31.50       32.44      4.60 o
  -4   3   6       12.27       10.67      3.32 o
  -3   3   6       13.51        6.69      1.57 o
  -2   3   6      899.06      985.02     28.15 o
  -1   3   6      122.24      146.90      5.82 o
   0   3   6       30.82       50.25      2.95 o
   1   3   6       75.27       52.51      2.42 o
   2   3   6     1136.52     1173.21     26.65 o
   3   3   6       39.39       42.79      2.98 o
   4   3   6       55.28       56.12      3.37 o
   5   3   6        2.18        1.54      2.44 o
   6   3   6       69.52       75.75      6.50 o
   7   3   6        6.09        9.77      3.97 o
  -7   4   6      102.13      115.20     13.84 o
  -6   4   6        0.00        5.52      5.08 o
  -5   4   6       77.86      100.43      7.88 o
  -4   4   6       10.34        6.57      3.03 o
  -3   4   6       84.67       73.64      6.37 o
  -2   4   6       72.69       78.20      3.26 o
  -1   4   6      387.89      387.14      9.82 o
   0   4   6      195.24      186.42      5.50 o
   1   4   6       19.60       22.47      1.73 o
   2   4   6       48.55       66.56      3.15 o
   3   4   6       55.07       61.28      4.14 o
   4   4   6        6.15        0.34      2.05 o
   5   4   6       97.83       74.54      5.40 o
   6   4   6        0.64        0.30      3.01 o
  -6   5   6        0.73       11.27      4.85 o
  -5   5   6        0.00        1.20      3.61 o
  -4   5   6      162.12      153.82      8.87 o
  -3   5   6        5.73       10.66      3.15 o
  -2   5   6        0.60       -1.72      1.72 o
  -1   5   6     1253.58     1133.80     25.79 o
   0   5   6       11.10        8.58      1.46 o
   1   5   6      579.51      557.63     13.63 o
   2   5   6      128.52      125.42      5.09 o
   3   5   6       74.58       68.42      4.80 o
   4   5   6        8.06       14.08      4.65 o
   5   5   6        2.50        7.56      2.98 o
   6   5   6       25.79       19.97      4.52 o
  -6   6   6        0.82       14.38      6.51 o
  -5   6   6       73.24      124.16      9.40 o
  -4   6   6        1.27        5.92      3.53 o
  -3   6   6       94.57       97.38      7.31 o
  -2   6   6        0.27       -0.06      2.28 o
  -1   6   6      145.64      154.58      6.95 o
   0   6   6      278.37      287.24      8.27 o
   1   6   6        6.87        9.70      1.86 o
   2   6   6       12.93       12.26      2.30 o
   3   6   6      181.88      182.57      7.36 o
   4   6   6        2.87       -1.47      5.25 o
   5   6   6        6.66        2.66      3.05 o
   6   6   6        0.33        0.66      3.47 o
  -5   7   6       30.92       35.85      6.51 o
  -4   7   6        2.29        2.26      3.35 o
  -3   7   6       12.76       11.92      4.14 o
  -2   7   6        5.91        7.01      3.33 o
  -1   7   6        6.21       10.71      8.76 o
   0   7   6       43.79       55.70      9.23 o
   1   7   6       65.66       66.02      3.86 o
   2   7   6      104.44       83.62      5.71 o
   3   7   6        8.10        9.99      3.70 o
   4   7   6        4.95        1.81      8.08 o
   5   7   6       28.45       15.34      5.46 o
  -5   8   6        0.10       -3.45     11.59 o
  -4   8   6       31.98       35.67      6.29 o
  -3   8   6        2.36       -3.15      7.13 o
  -2   8   6      257.30      275.60     12.55 o
  -1   8   6       22.24       26.46      7.22 o
   0   8   6       85.00       67.74      8.60 o
   1   8   6        3.28       -0.14      4.33 o
   2   8   6        1.35        5.89      4.28 o
   3   8   6        7.98        1.59      2.71 o
   4   8   6      108.38      113.27      7.37 o
   5   8   6        7.56       10.78      5.11 o
  -4   9   6        8.32        5.95      9.56 o
  -3   9   6        1.41        0.09      5.51 o
  -2   9   6       25.71       24.64      8.88 o
  -1   9   6        2.98        3.83      5.78 o
   0   9   6       11.78        8.90      5.40 o
   1   9   6       26.30       37.90     12.63 o
   2   9   6        0.07      -10.53     10.53 o
   3   9   6        5.78        5.05      3.96 o
   4   9   6        0.48       -5.02     10.40 o
  -3  10   6        4.59      -11.25     27.22 o
  -2  10   6       21.52       -0.19     19.40 o
  -1  10   6       56.06       55.21     10.08 o
   0  10   6       14.37        9.02      9.32 o
   1  10   6        7.42       -8.12      8.12 o
   2  10   6        1.31       -6.02     12.33 o
   3  10   6        0.79       -5.11     16.24 o
  -2  11   6        3.81       17.14     11.43 o
  -1  11   6       18.83       29.48     12.93 o
   0  11   6       41.21       38.20     13.84 o
   1  11   6        2.23        3.61     10.83 o
  -7   1   7        7.26       25.30      5.94 o
  -6   1   7       66.51       68.58      5.19 o
  -5   1   7       56.24       69.92      4.70 o
  -4   1   7      134.48      146.68      5.92 o
  -3   1   7       20.71       21.54      2.22 o
  -2   1   7      716.64      796.73     19.32 o
  -1   1   7      758.09      709.08     23.70 o
   0   1   7       98.69       85.38      2.73 o
   1   1   7     1675.01     1694.17     44.48 o
   2   1   7      850.64      909.68     20.18 o
   3   1   7       94.52       94.65      4.29 o
   4   1   7       55.57       48.19      3.57 o
   5   1   7       15.07       11.84      2.63 o
   6   1   7        3.95        6.74      2.28 o
   7   1   7        0.28        7.79      3.56 o
  -7   2   7        0.09        1.47      7.04 o
  -6   2   7      121.98      104.69      7.71 o
  -5   2   7       69.31       80.43      4.90 o
  -4   2   7      188.73      208.67      7.26 o
  -3   2   7      110.95      121.40      4.82 o
  -2   2   7      649.76      666.91     16.44 o
  -1   2   7        5.24        3.58      1.24 o
   0   2   7      537.86      431.34     10.43 o
   1   2   7      907.82     1034.90     27.19 o
   2   2   7      334.04      389.04     10.64 o
   3   2   7       12.94       20.18      2.31 o
   4   2   7        7.14       20.38      2.87 o
   5   2   7       31.95       39.80      6.06 o
   6   2   7       84.36       74.96      4.71 o
   7   2   7       35.75       58.86      6.29 o
  -7   3   7        0.22        7.72      5.33 o
  -6   3   7       63.05       67.58     10.94 o
  -5   3   7      195.36      169.35      8.62 o
  -4   3   7        3.53        4.14      1.65 o
  -3   3   7      781.01      781.39     18.29 o
  -2   3   7       65.14       80.87      3.39 o
  -1   3   7      186.01      137.69      9.90 o
   0   3   7     1092.25     1014.42     22.91 o
   1   3   7       13.91       25.77      1.80 o
   2   3   7       38.69       13.89      1.78 o
   3   3   7       40.84       32.73      2.73 o
   4   3   7        0.04        1.92      2.20 o
   5   3   7        6.69        5.98      2.81 o
   6   3   7       61.34       69.10      6.30 o
   7   3   7       27.02       30.46      5.32 o
  -6   4   7        6.43       19.65      5.26 o
  -5   4   7        4.01       13.80      4.11 o
  -4   4   7      460.83      452.23     16.93 o
  -3   4   7       54.99       54.95      7.07 o
  -2   4   7       13.16       12.70      2.58 o
  -1   4   7       20.82       10.37      2.39 o
   0   4   7      541.29      588.56     16.78 o
   1   4   7       82.52       98.18      3.89 o
   2   4   7        4.89        4.43      1.34 o
   3   4   7        2.76        0.89      1.38 o
   4   4   7      157.93      171.16      6.93 o
   5   4   7       36.86       28.08      4.23 o
   6   4   7       14.82       24.58      4.82 o
  -6   5   7       12.35       21.55      5.58 o
  -5   5   7        2.07        0.80      4.02 o
  -4   5   7        5.62        4.72      3.18 o
  -3   5   7        0.02        1.09      2.26 o
  -2   5   7        0.24        1.39      2.03 o
  -1   5   7      228.36      255.37      7.29 o
   0   5   7       20.34       18.40      1.80 o
   1   5   7        5.40        5.58      1.34 o
   2   5   7        5.74        9.91      1.72 o
   3   5   7       62.22       53.04      4.18 o
   4   5   7        8.05        5.65      2.61 o
   5   5   7       25.40       33.55      4.51 o
   6   5   7       16.50       22.81     10.58 o
  -6   6   7       36.42       46.98      7.32 o
  -5   6   7       91.45      102.05      8.74 o
  -4   6   7        0.32        3.10      5.77 o
  -3   6   7      256.93      250.44     11.56 o
  -2   6   7       26.08       21.29      3.74 o
  -1   6   7      264.29      270.32     10.11 o
   0   6   7        2.45        3.01      1.38 o
   1   6   7        4.19        5.79      1.56 o
   2   6   7        0.03        0.72      1.73 o
   3   6   7       35.00       29.56      3.64 o
   4   6   7       69.18       63.95      5.38 o
   5   6   7       76.87       79.61      6.35 o
   6   6   7        1.03       -3.12      3.25 o
  -5   7   7        4.23        4.91      4.30 o
  -4   7   7        4.02        5.30      3.97 o
  -3   7   7      193.51      220.25     19.37 o
  -2   7   7        1.31        1.16      5.59 o
  -1   7   7       22.52       21.43      7.67 o
   0   7   7      251.49      280.18     18.75 o
   1   7   7        0.43        6.53      2.34 o
   2   7   7      195.97      172.88     11.03 o
   3   7   7        8.32        4.12      3.50 o
   4   7   7       24.72       37.30      5.03 o
   5   7   7       12.93       27.90      6.82 o
  -5   8   7       32.40       34.30      7.94 o
  -4   8   7        6.58       -0.01      7.94 o
  -3   8   7        0.01       -4.88      5.44 o
  -2   8   7        0.01        0.70      7.40 o
  -1   8   7       74.74       62.27      9.21 o
   0   8   7       11.59       12.89      5.41 o
   1   8   7      152.75      180.46     20.45 o
   2   8   7      184.00      243.65      9.71 o
   3   8   7        1.43       -2.85      2.85 o
   4   8   7        7.53        8.45      8.57 o
   5   8   7        7.76        6.82      3.76 o
  -4   9   7       17.77       29.97     15.84 o
  -3   9   7        9.67       -0.29     11.06 o
  -2   9   7       57.76       56.48     10.91 o
  -1   9   7        0.86       -5.75      6.77 o
   0   9   7       31.35       32.18     10.83 o
   1   9   7      261.56      238.51     24.96 o
   2   9   7       17.17       19.85     14.14 o
   3   9   7       13.56        4.98      4.29 o
   4   9   7       18.86       26.53      4.97 o
  -3  10   7       27.01        2.46     28.12 o
  -2  10   7       32.73       13.63     21.35 o
  -1  10   7        0.20        3.01      8.12 o
   0  10   7       35.90       45.42     13.53 o
   1  10   7      111.94      147.08     21.66 o
   2  10   7        7.96       -2.41     12.63 o
  -1  11   7       47.10       80.61     17.44 o
   0  11   7        2.40        0.90      9.32 o
  -7   0   8       18.86       24.50      6.92 o
  -6   0   8       22.79       11.84      6.17 o
  -5   0   8      657.74      552.59     22.57 o
  -4   0   8       30.20       23.70      4.21 o
  -3   0   8     1561.99     1451.22     78.80 o
  -2   0   8      701.22      786.62     27.10 o
  -1   0   8      265.10      231.39     10.23 o
   0   0   8      157.47      225.17      8.46 o
   1   0   8     2039.93     1982.64     64.21 o
   2   0   8     2315.37     2596.90    108.60 o
   3   0   8      259.33      299.96     13.52 o
   4   0   8       94.95       84.47      6.03 o
   5   0   8      171.35      147.30      6.84 o
   6   0   8       62.73       62.19      5.50 o
   7   0   8      112.96       89.91     13.32 o
  -7   1   8       16.92       32.59      6.16 o
  -6   1   8       95.24      112.96      6.42 o
  -5   1   8       26.61       33.88      3.63 o
  -4   1   8      184.78      141.12      6.03 o
  -3   1   8      103.45       67.41      3.78 o
  -2   1   8        9.30       25.52      2.07 o
  -1   1   8       23.39       61.97      4.17 o
   0   1   8      619.19      721.56     15.69 o
   1   1   8      582.65      575.57     17.06 o
   2   1   8       86.48       85.48      3.32 o
   3   1   8      973.73      983.15     22.31 o
   4   1   8      275.77      235.64      7.35 o
   5   1   8      259.49      208.09      5.88 o
   6   1   8        5.28        2.40      2.14 o
   7   1   8       42.45       71.38      5.32 o
  -7   2   8        3.52        7.36     11.46 o
  -6   2   8       54.49       51.90      6.53 o
  -5   2   8        8.78       16.41      2.88 o
  -4   2   8        6.30        8.27      2.08 o
  -3   2   8      317.81      289.83      8.62 o
  -2   2   8      764.61      814.28     26.35 o
  -1   2   8        0.01       -0.12      1.04 o
   0   2   8     1960.52     1970.89     41.62 o
   1   2   8     1640.88     1915.47     45.48 o
   2   2   8      506.74      567.28     14.90 o
   3   2   8        3.93        3.57      1.48 o
   4   2   8      124.57      110.87      5.30 o
   5   2   8      116.92      108.89      4.63 o
   6   2   8      106.84       97.89      4.90 o
   7   2   8       11.58       16.06      4.34 o
  -7   3   8       24.91       19.85      8.12 o
  -6   3   8        4.94        4.80      4.56 o
  -5   3   8      101.00       99.00      7.03 o
  -4   3   8        3.45       10.31      2.05 o
  -3   3   8       63.65       52.64      3.20 o
  -2   3   8      163.02      141.75      7.83 o
  -1   3   8      758.72      941.68     22.47 o
   0   3   8       96.55       96.05      5.52 o
   1   3   8      488.11      493.44     18.45 o
   2   3   8      349.16      367.36     10.78 o
   3   3   8       58.24       42.87      3.02 o
   4   3   8      821.59      750.27     18.91 o
   5   3   8       17.27       11.75      2.64 o
   6   3   8        0.08       -2.04      2.87 o
  -6   4   8       29.74       43.54      6.89 o
  -5   4   8       65.78       84.47      7.24 o
  -4   4   8       67.43       53.74      5.53 o
  -3   4   8       11.60        6.15      1.70 o
  -2   4   8        5.34        5.56      1.28 o
  -1   4   8       20.52       42.26      4.91 o
   0   4   8     1276.88     1224.56     32.70 o
   1   4   8      707.38      687.16     17.02 o
   2   4   8        8.64       11.27      1.71 o
   3   4   8      163.79      158.66      5.97 o
   4   4   8      227.87      255.23      8.91 o
   5   4   8      126.89      139.62      9.06 o
   6   4   8       11.46       15.63      4.20 o
  -6   5   8       19.24       23.15      5.82 o
  -5   5   8       43.53       42.00      6.01 o
  -4   5   8      245.51      225.59     11.10 o
  -3   5   8       24.53       23.01      3.92 o
  -2   5   8     1090.14     1076.74     31.05 o
  -1   5   8        9.75       17.95      2.97 o
   0   5   8      168.44      143.60      5.00 o
   1   5   8       72.73       84.43      3.73 o
   2   5   8      138.45      133.31      5.01 o
   3   5   8      845.93      813.02     24.34 o
   4   5   8       29.16       22.46      3.76 o
   5   5   8        4.91        4.46      2.90 o
   6   5   8       17.50       28.87      5.46 o
  -6   6   8        2.52        8.44      5.25 o
  -5   6   8       16.54       18.63      7.09 o
  -4   6   8      109.41      111.69      8.14 o
  -3   6   8        4.87       -1.36      2.80 o
  -2   6   8       10.64       19.96      3.74 o
  -1   6   8      406.31      357.54     13.44 o
   0   6   8      130.71      133.74      6.61 o
   1   6   8      291.99      306.03      9.01 o
   2   6   8      161.97      184.83      8.21 o
   3   6   8      252.33      273.21     10.58 o
   4   6   8       40.85       58.78      5.30 o
   5   6   8       45.19       53.11      7.56 o
   6   6   8       12.82       11.92      4.32 o
  -5   7   8       29.70       34.94      6.29 o
  -4   7   8        3.50        5.58      5.21 o
  -3   7   8        0.11        3.89      3.39 o
  -2   7   8        6.81        2.73      2.70 o
  -1   7   8      103.90      105.86     10.75 o
   0   7   8      161.90      183.28      8.22 o
   1   7   8      191.55      173.19      7.89 o
   2   7   8      284.48      325.83     11.51 o
   3   7   8       52.62       58.65      4.98 o
   4   7   8       55.88       56.66      5.31 o
   5   7   8        1.41       -3.74     10.59 o
  -5   8   8        0.14       -2.40     14.32 o
  -4   8   8        4.31        0.90      7.30 o
  -3   8   8       55.29       67.22      7.07 o
  -2   8   8      169.67      142.19      8.82 o
  -1   8   8       60.01       41.11      7.87 o
   0   8   8      129.46      120.04     10.41 o
   1   8   8       56.04       58.35     13.53 o
   2   8   8        6.53        4.30      2.58 o
   3   8   8       10.98       13.28      3.45 o
   4   8   8       11.17       10.78      7.03 o
   5   8   8        4.14        9.40      4.02 o
  -4   9   8        0.94        0.17     13.93 o
  -3   9   8        7.02        2.17      8.49 o
  -2   9   8       46.14       43.39     10.12 o
  -1   9   8        1.70        2.41      6.62 o
   0   9   8       46.63       43.91     11.73 o
   1   9   8       33.57       45.42     13.53 o
   2   9   8      135.01      135.65     21.66 o
   3   9   8       33.97       34.29      8.58 o
   4   9   8        1.80        4.95      3.68 o
  -3  10   8        0.04        6.32      9.02 o
  -2  10   8       25.80       18.05     10.23 o
  -1  10   8       45.45       60.76     14.74 o
   0  10   8       26.83       19.85     10.53 o
   1  10   8        2.72       -5.41      9.02 o
   2  10   8        9.48       13.53     13.84 o
  -1  11   8        1.99        5.71      9.62 o
   0  11   8        2.09       -4.21      8.12 o
  -7   1   9        1.31        7.94      4.72 o
  -6   1   9       48.55       38.26      4.27 o
  -5   1   9       55.04       45.61      3.90 o
  -4   1   9       48.28       39.23      4.78 o
  -3   1   9       19.74       26.36      2.43 o
  -2   1   9      468.92      487.42     16.20 o
  -1   1   9     2012.82     2209.99     65.86 o
   0   1   9       14.84        6.57      0.85 o
   1   1   9     1776.95     1834.33     53.44 o
   2   1   9       13.60       23.58      2.04 o
   3   1   9       82.60       82.09      5.36 o
   4   1   9      153.11      137.60      5.68 o
   5   1   9       87.81       86.20      5.49 o
   6   1   9       93.08       85.07      6.20 o
   7   1   9        0.33        6.14      3.82 o
  -7   2   9       37.10       42.04      6.86 o
  -6   2   9      247.23      285.94     13.75 o
  -5   2   9       10.08        7.00      2.35 o
  -4   2   9      574.63      544.81     15.11 o
  -3   2   9      103.37       90.69      4.14 o
  -2   2   9       17.77       21.08      2.08 o
  -1   2   9      133.13      122.31      4.99 o
   0   2   9       26.79       21.99      1.90 o
   1   2   9     1579.10     1627.38     40.33 o
   2   2   9      291.17      284.65      8.28 o
   3   2   9      230.12      251.44      7.44 o
   4   2   9      565.04      548.58     14.86 o
   5   2   9       28.36       31.74      4.91 o
   6   2   9       15.10       15.62      2.69 o
   7   2   9       30.66       27.51      5.05 o
  -7   3   9       23.76       39.70      9.32 o
  -6   3   9        0.04        1.61      5.13 o
  -5   3   9        0.02        2.47      4.17 o
  -4   3   9        7.19       18.89      2.40 o
  -3   3   9      370.07      311.58      8.74 o
  -2   3   9        7.70        2.14      1.23 o
  -1   3   9      168.87      135.11      5.43 o
   0   3   9       47.64       76.52      3.39 o
   1   3   9      479.19      512.44     20.58 o
   2   3   9      306.01      283.61     10.21 o
   3   3   9        9.85        6.52      2.33 o
   4   3   9       44.68       61.55      8.07 o
   5   3   9       88.66       57.27      5.46 o
   6   3   9       28.78       20.36      4.38 o
  -6   4   9       72.48      100.97      8.86 o
  -5   4   9        8.02        7.63      4.99 o
  -4   4   9       46.11       45.79      4.97 o
  -3   4   9      748.44      765.29     24.43 o
  -2   4   9        0.40       -0.30      1.16 o
  -1   4   9      263.36      232.10      9.84 o
   0   4   9      505.09      531.62     12.94 o
   1   4   9      226.83      230.81      6.91 o
   2   4   9      200.71      206.25      6.65 o
   3   4   9     1202.98     1196.26     28.08 o
   4   4   9      372.86      345.19     16.12 o
   5   4   9        1.39        0.22      2.60 o
   6   4   9       30.14       19.79      4.45 o
  -6   5   9        3.43        1.42      3.99 o
  -5   5   9        2.97        2.76      3.47 o
  -4   5   9       22.64       13.85      3.96 o
  -3   5   9       16.70       28.00      4.25 o
  -2   5   9       11.26        6.76      2.72 o
  -1   5   9      306.57      348.91      9.56 o
   0   5   9       48.79       70.26      4.18 o
   1   5   9       26.86       32.46      2.43 o
   2   5   9        0.59        6.80      1.58 o
   3   5   9       46.20       62.18      8.81 o
   4   5   9        6.14       -0.02      3.61 o
   5   5   9       23.29       15.43      6.12 o
   6   5   9       50.77       41.50      5.47 o
  -6   6   9        3.36       16.88      7.67 o
  -5   6   9        2.63        4.06      6.34 o
  -4   6   9        1.25        3.67      3.42 o
  -3   6   9        5.72        6.57      3.44 o
  -2   6   9      222.61      222.22     10.46 o
  -1   6   9       26.65       31.90      3.99 o
   0   6   9      152.87      134.87      5.13 o
   1   6   9       92.09      109.80      5.68 o
   2   6   9     1027.09      989.93     35.66 o
   3   6   9       49.30       42.34      5.02 o
   4   6   9        4.55        0.91      2.76 o
   5   6   9        0.35       -1.20      6.81 o
   6   6   9       12.47       14.28      5.56 o
  -5   7   9        3.68        1.63      8.69 o
  -4   7   9        3.34       10.50      4.36 o
  -3   7   9      109.44      128.14      9.64 o
  -2   7   9      142.59      139.20      8.32 o
  -1   7   9      290.46      279.72     17.21 o
   0   7   9       79.52       82.75      5.49 o
   1   7   9       99.17      126.63      7.92 o
   2   7   9       67.61       62.33      9.27 o
   3   7   9       24.21       12.09      3.10 o
   4   7   9        0.52       -2.32      7.28 o
   5   7   9       26.27       12.29      6.60 o
  -5   8   9       13.06       19.61      5.98 o
  -4   8   9        0.60       -6.86     11.26 o
  -3   8   9       11.75        1.37      8.61 o
  -2   8   9        2.08       -0.36     10.86 o
  -1   8   9        9.23       13.30      6.21 o
   0   8   9        5.79        0.00      6.02 o
   1   8   9      203.96      200.61     21.05 o
   2   8   9       22.56       13.47      3.33 o
   3   8   9        0.92       -0.25      7.15 o
   4   8   9        1.72        2.03      5.83 o
  -4   9   9        1.73        9.42      6.92 o
  -3   9   9        6.12       -0.01      9.64 o
  -2   9   9        0.37       -3.56     17.75 o
  -1   9   9       40.14       50.23     12.63 o
   0   9   9        0.11       -1.20      7.52 o
   1   9   9        1.69        2.41      8.72 o
   2   9   9        6.58      -10.53     10.53 o
   3   9   9        3.48        4.96      3.93 o
   4   9   9        2.84        0.20      3.39 o
  -3  10   9        0.25        3.91      9.93 o
  -2  10   9       24.42       28.87     12.33 o
  -1  10   9       17.99        4.21      8.72 o
   0  10   9       31.72       15.64     10.23 o
   1  10   9       28.91       24.66     12.33 o
   2  10   9        1.09       -7.82     11.73 o
  -7   0  10       13.44       13.66      5.16 o
  -6   0  10      145.18      137.16     10.06 o
  -5   0  10     1384.02     1406.68     49.80 o
  -4   0  10      173.05      140.35      8.28 o
  -3   0  10      186.89       94.56      6.19 o
  -2   0  10     1397.00     1494.70     49.33 o
  -1   0  10      379.53      439.16     15.88 o
   0   0  10      219.35      243.52     15.19 o
   1   0  10       14.54       31.41      5.56 o
   2   0  10      377.75      447.69     25.49 o
   3   0  10       70.57       59.26      4.82 o
   4   0  10      118.86      113.90      7.97 o
   5   0  10     1274.05     1169.77     42.27 o
   6   0  10       93.47       78.75      6.24 o
   7   0  10        6.57        2.02      3.50 o
  -7   1  10       60.55       76.67      8.03 o
  -6   1  10        5.23        4.55      3.16 o
  -5   1  10      187.89      196.15      7.81 o
  -4   1  10       43.43       33.22      3.13 o
  -3   1  10      112.22       93.85      4.65 o
  -2   1  10      515.23      559.73     14.26 o
  -1   1  10      675.35      623.08     15.37 o
   0   1  10      799.24      768.09     16.84 o
   1   1  10     1576.74     1916.84     48.50 o
   2   1  10      771.77      928.11     24.88 o
   3   1  10       88.28      111.97      4.54 o
   4   1  10        8.70        5.61      2.33 o
   5   1  10        0.87        1.09      3.95 o
   6   1  10        0.67        1.82      3.16 o
   7   1  10       18.50       16.97      3.74 o
  -7   2  10        0.04       -0.90      5.11 o
  -6   2  10      170.22      184.19     10.80 o
  -5   2  10      252.77      192.25     12.20 o
  -4   2  10      768.10      657.28     17.72 o
  -3   2  10       20.61       41.41      4.47 o
  -2   2  10        2.21       11.55      1.75 o
  -1   2  10      967.91     1107.07     26.09 o
   0   2  10      128.01      124.32      5.93 o
   1   2  10       19.88       29.09      2.32 o
   2   2  10        0.64        1.47      1.28 o
   3   2  10       44.67       80.53      4.04 o
   4   2  10      593.45      551.70     15.26 o
   5   2  10      200.61      177.20      7.06 o
   6   2  10      124.30      109.28      5.37 o
  -7   3  10        5.09        8.72      6.62 o
  -6   3  10        0.09        5.26      4.07 o
  -5   3  10        0.01       -1.62      2.78 o
  -4   3  10       96.26       99.11      4.78 o
  -3   3  10       16.25       21.01      2.32 o
  -2   3  10       24.87       10.93      2.16 o
  -1   3  10       23.54       28.56      2.17 o
   0   3  10     5538.37     5791.23    129.95 o
   1   3  10      185.28      187.32      8.02 o
   2   3  10       16.66       10.15      2.54 o
   3   3  10       36.63       32.49      3.80 o
   4   3  10       30.34       25.18      7.54 o
   5   3  10        3.24       -0.45      6.63 o
   6   3  10        0.08       -3.45      5.85 o
  -6   4  10        1.01        1.72      7.88 o
  -5   4  10        2.47       -0.45      5.34 o
  -4   4  10       56.23       39.40      4.66 o
  -3   4  10      624.73      566.66     15.15 o
  -2   4  10       30.27       55.53      3.20 o
  -1   4  10      427.45      419.41     11.50 o
   0   4  10      469.42      475.27     12.36 o
   1   4  10       33.25       42.81      3.08 o
   2   4  10       18.86       22.59      2.20 o
   3   4  10      291.47      308.98     10.32 o
   4   4  10        4.35        5.29      6.62 o
   5   4  10        5.12        3.16      2.77 o
   6   4  10        0.94       -4.31      5.41 o
  -6   5  10        5.36       10.85      8.09 o
  -5   5  10        4.46        8.26      3.98 o
  -4   5  10        0.11       -0.55      2.95 o
  -3   5  10       36.18       19.38      3.95 o
  -2   5  10        2.49        4.56      3.11 o
  -1   5  10      613.78      541.46     14.26 o
   0   5  10        8.15        6.26      1.96 o
   1   5  10      547.30      526.08     13.83 o
   2   5  10      589.76      604.59     17.66 o
   3   5  10      125.58      150.26      8.81 o
   4   5  10       27.79       13.24      3.17 o
   5   5  10       54.72       35.68      4.86 o
   6   5  10        0.72        1.90     10.47 o
  -6   6  10       15.02        7.31      5.81 o
  -5   6  10        6.15       13.54      4.52 o
  -4   6  10        3.62        4.22      3.64 o
  -3   6  10       52.20       67.85      6.31 o
  -2   6  10       58.30       72.63      6.10 o
  -1   6  10       19.73       15.91      3.22 o
   0   6  10       39.97       38.47      2.85 o
   1   6  10      220.84      233.41      9.50 o
   2   6  10       60.28       74.20      6.28 o
   3   6  10       39.46       47.89      4.49 o
   4   6  10       51.82       43.27      4.71 o
   5   6  10       15.48       21.86      7.77 o
  -5   7  10       17.49       41.44      6.58 o
  -4   7  10       12.84        3.03      3.73 o
  -3   7  10       74.23       53.61      6.23 o
  -2   7  10       87.13       78.37      6.51 o
  -1   7  10       42.42       30.22      7.07 o
   0   7  10      138.74      126.61      7.92 o
   1   7  10      243.48      253.90     14.74 o
   2   7  10        3.15       11.20      2.99 o
   3   7  10       12.94        5.21      2.88 o
   4   7  10        3.46       -6.75      7.83 o
   5   7  10        0.02        0.87      7.52 o
  -5   8  10        0.07       -5.11     10.98 o
  -4   8  10        4.31        9.40      6.65 o
  -3   8  10       87.97       72.55      7.53 o
  -2   8  10       13.83       21.49      6.49 o
  -1   8  10      115.99      157.60     18.05 o
   0   8  10       25.66       18.35      8.72 o
   1   8  10       73.36       66.77     13.23 o
   2   8  10       53.31       67.94      6.82 o
   3   8  10       28.77       18.14      4.28 o
   4   8  10        1.30       -2.04      3.96 o
  -4   9  10       10.50        1.09     11.72 o
  -3   9  10       37.25       21.84     12.50 o
  -2   9  10      212.70      222.27     24.06 o
  -1   9  10       14.86       18.95      9.02 o
   0   9  10      194.90      190.69     21.05 o
   1   9  10       42.87       31.58     11.73 o
   2   9  10       74.73       65.57     17.14 o
   3   9  10       29.84       11.43     15.49 o
   4   9  10        7.29       12.54      4.19 o
  -2  10  10        2.25        5.71      9.32 o
  -1  10  10       15.64       13.23      9.32 o
   0  10  10        4.49        4.21      8.42 o
   1  10  10        8.49        5.11     10.83 o
   2  10  10        7.21       -2.71     11.73 o
  -7   1  11        0.01        3.44      4.50 o
  -6   1  11       49.83       69.71      5.37 o
  -5   1  11       25.55       37.17      3.69 o
  -4   1  11       12.70       10.26      2.33 o
  -3   1  11       59.19       55.07      3.64 o
  -2   1  11       48.69       57.04      3.10 o
  -1   1  11      241.73      239.19      6.97 o
   0   1  11       54.61       54.17      2.54 o
   1   1  11     1423.23     1675.34     56.21 o
   2   1  11      232.82      272.89      8.19 o
   3   1  11      262.71      270.12      9.27 o
   4   1  11       65.04       70.64      4.63 o
   5   1  11       23.74       24.45      3.95 o
   6   1  11        3.35        6.17      2.47 o
  -7   2  11        5.09        5.71      6.02 o
  -6   2  11        0.08        6.01      3.80 o
  -5   2  11       64.58       72.09      4.85 o
  -4   2  11      485.96      404.06     12.06 o
  -3   2  11       83.20      105.38      4.64 o
  -2   2  11      117.58      116.80      4.62 o
  -1   2  11      495.10      457.88     11.87 o
   0   2  11      177.01      200.07      6.79 o
   1   2  11      229.92      247.25      7.85 o
   2   2  11      104.11      111.51      4.64 o
   3   2  11        4.45        2.99      2.58 o
   4   2  11      161.91      170.23      6.46 o
   5   2  11        7.00        6.42      3.17 o
   6   2  11      177.63      144.72      6.00 o
  -6   3  11       97.01       94.14     10.98 o
  -5   3  11        6.85        9.53      3.30 o
  -4   3  11      372.66      385.51     10.93 o
  -3   3  11      140.06      103.89      4.46 o
  -2   3  11        1.39        4.46      1.45 o
  -1   3  11      144.61      197.01      8.68 o
   0   3  11       21.88       27.48      2.18 o
   1   3  11      466.03      435.74     12.96 o
   2   3  11        7.38        4.88      1.58 o
   3   3  11      809.19      864.93     24.37 o
   4   3  11      248.75      248.29     13.19 o
   5   3  11       82.11       58.56      5.43 o
   6   3  11       36.09       35.23      5.08 o
  -6   4  11        2.72        0.46      8.98 o
  -5   4  11       94.10       68.32      8.38 o
  -4   4  11      250.05      226.79      9.75 o
  -3   4  11      559.63      556.15     22.23 o
  -2   4  11        4.76        3.04      1.56 o
  -1   4  11      651.34      641.55     16.47 o
   0   4  11      215.24      202.63      6.42 o
   1   4  11      152.56      195.65      9.47 o
   2   4  11        9.04       13.19      2.63 o
   3   4  11       37.22       57.72      6.10 o
   4   4  11        0.03       -1.08      6.47 o
   5   4  11        9.46        7.92      3.29 o
   6   4  11       67.34       53.81      6.07 o
  -6   5  11       37.94       40.55      6.50 o
  -5   5  11       20.62       16.70      4.42 o
  -4   5  11       39.14       45.12      5.51 o
  -3   5  11       79.56       98.65      6.98 o
  -2   5  11       27.48       26.10      3.97 o
  -1   5  11       40.96       37.42      2.80 o
   0   5  11       88.14       81.04      3.93 o
   1   5  11       80.75       83.59      4.47 o
   2   5  11       91.62      111.00      5.41 o
   3   5  11      111.35      128.12      8.66 o
   4   5  11       68.72       54.16      7.37 o
   5   5  11        5.22       -1.56      4.98 o
   6   5  11        1.36       -2.46      9.37 o
  -6   6  11       13.12        2.41      5.71 o
  -5   6  11        5.32        8.98      4.48 o
  -4   6  11        1.64        7.12      3.58 o
  -3   6  11      173.21      144.07      8.80 o
  -2   6  11     1271.47     1232.48     47.94 o
  -1   6  11        7.72       16.22      3.37 o
   0   6  11      114.24      131.46      6.30 o
   1   6  11       44.27       58.79      4.50 o
   2   6  11       25.28       17.57      3.94 o
   3   6  11        5.14       -0.36      2.92 o
   4   6  11        2.07        0.67      8.42 o
   5   6  11        0.15       -1.41      3.02 o
  -5   7  11        3.01        5.90      4.44 o
  -4   7  11       53.11       70.29      7.32 o
  -3   7  11        2.02       -0.75      3.38 o
  -2   7  11       11.45       10.73      3.78 o
  -1   7  11       43.05       51.58      5.42 o
   0   7  11        3.32        3.26      2.82 o
   1   7  11      196.46      172.74      9.36 o
   2   7  11      194.59      179.60     10.25 o
   3   7  11      279.70      283.87     14.35 o
   4   7  11        6.39        6.61      4.25 o
   5   7  11        2.48       -3.55      5.94 o
  -5   8  11        0.01      -16.24     16.24 o
  -4   8  11        1.49        1.66      8.40 o
  -3   8  11       39.77       21.51      5.18 o
  -2   8  11      146.47      118.80      8.17 o
  -1   8  11      145.71      144.97     17.14 o
   0   8  11        5.27        8.12      7.52 o
   1   8  11      205.35      212.65     21.66 o
   2   8  11       25.08       14.07      3.32 o
   3   8  11        2.62        2.83      3.86 o
   4   8  11        0.47        0.44      7.55 o
  -4   9  11       40.74       36.86     35.34 o
  -3   9  11       11.93       23.60      5.71 o
  -2   9  11        7.77        9.32      8.72 o
  -1   9  11       29.44       21.66      9.93 o
   0   9  11       34.99       29.78     10.83 o
   1   9  11       72.04       58.05     14.14 o
   2   9  11       20.66       41.21     15.04 o
   3   9  11        0.01       -4.99      6.62 o
  -2  10  11       12.40       13.53     10.83 o
  -1  10  11        9.84       17.75     10.23 o
   0  10  11       13.63       11.13      9.93 o
   1  10  11        0.00       -1.80      9.32 o
   2  10  11       64.31       66.47     18.05 o
  -7   0  12       58.64       69.48      9.62 o
  -6   0  12       15.34       30.60      5.62 o
  -5   0  12       33.84       16.06      4.33 o
  -4   0  12        1.68        1.73      3.01 o
  -3   0  12      810.22      688.23     25.21 o
  -2   0  12      166.03      219.25     13.38 o
  -1   0  12     1499.11     1813.07     59.22 o
   0   0  12      378.07      581.95     35.94 o
   1   0  12     4567.88     5149.13    455.82 o
   2   0  12       66.17       92.92      5.87 o
   3   0  12      219.36      211.61     25.26 o
   4   0  12      328.00      316.50     14.80 o
   5   0  12       37.97       30.56      5.41 o
   6   0  12       11.61       13.84      4.14 o
  -7   1  12        0.73       -1.20      5.11 o
  -6   1  12        0.13       -0.66      2.73 o
  -5   1  12      228.47      197.26      7.98 o
  -4   1  12       82.62       60.26      4.05 o
  -3   1  12        3.20        0.52      1.45 o
  -2   1  12       62.24       97.12      4.11 o
  -1   1  12       48.83       49.39      2.74 o
   0   1  12      394.55      435.62     11.19 o
   1   1  12       54.71       57.86      3.51 o
   2   1  12      181.81      233.58      9.03 o
   3   1  12       32.91       24.41      2.80 o
   4   1  12      451.11      443.23     13.27 o
   5   1  12      132.77      138.73      7.45 o
   6   1  12      131.71      126.63     12.59 o
  -7   2  12       11.08       25.57      7.82 o
  -6   2  12       41.26       33.99      5.69 o
  -5   2  12       12.73       22.65      3.21 o
  -4   2  12       26.64       32.61      4.08 o
  -3   2  12        1.94        0.15      1.65 o
  -2   2  12      401.40      475.02     12.72 o
  -1   2  12      748.14      874.83     21.27 o
   0   2  12     4492.58     4948.59    122.70 o
   1   2  12       68.79       80.16      4.05 o
   2   2  12       43.83       54.61      3.23 o
   3   2  12       92.34       73.94      4.11 o
   4   2  12       54.36       42.16      4.26 o
   5   2  12       28.04       23.87      3.86 o
   6   2  12        7.81        4.51      2.40 o
  -6   3  12       10.88        8.46      4.18 o
  -5   3  12       10.09        6.17      3.28 o
  -4   3  12      396.45      354.96     11.04 o
  -3   3  12        5.24        1.39      1.63 o
  -2   3  12      311.55      356.54      9.50 o
  -1   3  12        3.07        0.43      1.13 o
   0   3  12       58.36       72.11      4.56 o
   1   3  12        0.38        0.87      1.41 o
   2   3  12      101.48      107.27      8.48 o
   3   3  12      168.48      136.89      6.61 o
   4   3  12       17.11       20.69      5.26 o
   5   3  12      133.98      123.78      9.78 o
   6   3  12        3.96        1.91      5.65 o
  -6   4  12        2.98       10.86      8.28 o
  -5   4  12        0.93        1.60      5.14 o
  -4   4  12       54.47       63.77      5.52 o
  -3   4  12       29.46       29.33      3.33 o
  -2   4  12       27.72       21.77      2.38 o
  -1   4  12     1237.07     1289.95     31.13 o
   0   4  12      366.74      342.61      9.55 o
   1   4  12       90.93      105.48      4.98 o
   2   4  12       21.59       27.93      4.15 o
   3   4  12       52.30       49.26      4.17 o
   4   4  12       27.43       19.59      4.81 o
   5   4  12       19.08       15.06      3.78 o
   6   4  12        0.82       -0.32      5.31 o
  -6   5  12        0.10        4.27      4.45 o
  -5   5  12        1.71        0.91      3.31 o
  -4   5  12        5.76        8.87      3.64 o
  -3   5  12     1268.38     1274.11     39.40 o
  -2   5  12       79.04      100.60      6.60 o
  -1   5  12        0.98        0.72      1.48 o
   0   5  12      357.35      378.20     10.53 o
   1   5  12       23.07       21.22      2.69 o
   2   5  12      814.71      815.72     30.41 o
   3   5  12       93.33       78.78      7.07 o
   4   5  12      342.60      319.38     15.83 o
   5   5  12       19.65        5.80      4.59 o
   6   5  12        0.52        0.84      3.53 o
  -5   6  12        0.10        4.06      4.10 o
  -4   6  12       30.51       51.27      6.14 o
  -3   6  12       59.31       59.71      6.20 o
  -2   6  12       12.28       15.08      5.59 o
  -1   6  12       70.09       68.78      5.61 o
   0   6  12       46.63       40.40      4.28 o
   1   6  12       93.79       65.82      4.26 o
   2   6  12       52.74       47.61      9.47 o
   3   6  12        1.94       -0.44      7.67 o
   4   6  12       13.60       12.28      4.55 o
   5   6  12        1.78       -0.65     10.58 o
  -5   7  12        5.21        4.19      6.30 o
  -4   7  12       53.77       64.74      7.29 o
  -3   7  12      164.31      206.58     11.15 o
  -2   7  12      414.18      440.15     17.04 o
  -1   7  12      168.73      168.55     11.88 o
   0   7  12       66.10       61.12      5.88 o
   1   7  12       65.21       63.29      6.92 o
   2   7  12       62.20       47.67      5.50 o
   3   7  12        1.29       -1.26      3.49 o
   4   7  12        1.90       -1.85      7.03 o
   5   7  12        6.45        2.64     12.85 o
  -4   8  12        2.32       -3.80      6.71 o
  -3   8  12        2.72       -5.09      7.58 o
  -2   8  12        0.47        2.52      3.61 o
  -1   8  12      126.12      124.22     16.24 o
   0   8  12        0.79       -1.20      6.32 o
   1   8  12       19.84       17.44      9.62 o
   2   8  12       76.50       57.09      9.70 o
   3   8  12       14.64        6.80      4.21 o
   4   8  12        0.00       -5.97      9.35 o
  -4   9  12       22.39       56.85     10.23 o
  -3   9  12       18.29       30.48      6.40 o
  -2   9  12       55.57       68.88     15.04 o
  -1   9  12       35.97       36.39     11.43 o
   0   9  12        1.73        3.31      7.22 o
   1   9  12      105.52      109.78     17.44 o
   2   9  12        0.35      -10.23     10.23 o
   3   9  12        0.11       -7.13     10.83 o
  -2  10  12       14.13        7.82      9.62 o
  -1  10  12       38.00       40.00     12.93 o
   0  10  12       30.57       16.24     10.83 o
   1  10  12       23.07       14.74     10.83 o
  -7   1  13       10.98        3.01      5.41 o
  -6   1  13        0.24        3.31      3.47 o
  -5   1  13       16.28       14.30      3.47 o
  -4   1  13       27.15       29.03      3.06 o
  -3   1  13        3.20        3.16      1.63 o
  -2   1  13        0.00       -0.23      1.22 o
  -1   1  13     1326.55     1241.28     29.48 o
   0   1  13      272.30      304.15      8.32 o
   1   1  13      457.56      455.48     18.53 o
   2   1  13        9.23       13.21      2.16 o
   3   1  13       40.79       39.30      3.56 o
   4   1  13      303.96      281.13     12.64 o
   5   1  13      130.24      108.55      6.83 o
   6   1  13       42.78       35.01      3.67 o
  -6   2  13       25.91       36.40      5.86 o
  -5   2  13        0.86        7.51      2.49 o
  -4   2  13      112.45       89.92      4.96 o
  -3   2  13       52.26       61.33      4.77 o
  -2   2  13      207.98      220.00      8.47 o
  -1   2  13       31.22       27.13      2.33 o
   0   2  13      314.26      338.03     12.40 o
   1   2  13      309.30      346.88     16.99 o
   2   2  13      501.27      523.15     18.17 o
   3   2  13       33.43       45.48      7.71 o
   4   2  13       48.01       34.76      6.14 o
   5   2  13      128.35      139.26      7.69 o
   6   2  13        4.14        1.65      3.47 o
  -6   3  13        1.12        0.31      4.25 o
  -5   3  13       21.43       14.21      3.85 o
  -4   3  13       11.73        7.69      2.39 o
  -3   3  13       28.83       38.59      3.27 o
  -2   3  13      455.64      474.71     12.25 o
  -1   3  13       54.95       81.99      3.86 o
   0   3  13      156.20      148.17      5.92 o
   1   3  13      441.98      510.33     15.06 o
   2   3  13      279.56      248.33     11.51 o
   3   3  13      608.39      639.74     19.24 o
   4   3  13        0.68        0.26      4.33 o
   5   3  13      103.59       98.58      9.06 o
   6   3  13       45.85       31.71      5.11 o
  -6   4  13        0.02        0.95      8.54 o
  -5   4  13      143.11      131.76      8.12 o
  -4   4  13        5.35       15.12      4.38 o
  -3   4  13        2.11       -1.94      1.94 o
  -2   4  13       17.61       20.16      2.40 o
  -1   4  13       22.74       17.62      2.18 o
   0   4  13      208.11      258.07      7.79 o
   1   4  13       57.12       73.57      4.42 o
   2   4  13      148.00      181.48      9.83 o
   3   4  13      527.42      533.63     21.80 o
   4   4  13       52.15       58.42      6.92 o
   5   4  13        2.56       -5.47      5.97 o
   6   4  13       46.18       41.98      6.07 o
  -6   5  13       13.16       18.78      5.47 o
  -5   5  13        6.78        9.64      3.98 o
  -4   5  13        3.13        3.87      3.37 o
  -3   5  13       24.38       13.93      5.72 o
  -2   5  13       39.20       56.21      5.30 o
  -1   5  13       23.14       27.19      3.43 o
   0   5  13      196.13      210.22      7.78 o
   1   5  13       10.23        3.58      2.47 o
   2   5  13        1.72        6.14      2.07 o
   3   5  13        6.45        5.46      5.11 o
   4   5  13        3.16       -0.85     10.23 o
   5   5  13        5.33       -1.11      8.84 o
  -5   6  13        1.04        5.18      4.04 o
  -4   6  13       82.91       69.53      6.90 o
  -3   6  13        0.95        3.19      3.33 o
  -2   6  13       29.22       38.63      4.90 o
  -1   6  13       12.08       11.27      3.37 o
   0   6  13       52.49       57.02      5.71 o
   1   6  13      425.05      457.64     14.23 o
   2   6  13       63.50       60.40      5.92 o
   3   6  13       30.96       37.02      5.52 o
   4   6  13       38.98       32.93      4.47 o
   5   6  13       31.93       30.24      4.93 o
  -5   7  13        2.39       10.38      6.70 o
  -4   7  13        8.03       10.91      4.81 o
  -3   7  13       12.46       12.47      4.51 o
  -2   7  13      254.20      240.32     15.64 o
  -1   7  13        0.52       -0.80      2.69 o
   0   7  13        0.11       -0.60      5.71 o
   1   7  13       11.19        7.88      3.28 o
   2   7  13       25.24       35.56      4.98 o
   3   7  13       65.56       63.42      6.87 o
   4   7  13        1.94       -0.38      6.26 o
   5   7  13      103.34       74.99      6.98 o
  -4   8  13        0.00       -2.10     11.91 o
  -3   8  13       27.36       26.66      5.92 o
  -2   8  13       41.15       59.12      6.92 o
  -1   8  13       16.78       16.54      9.02 o
   0   8  13       77.78       69.78     12.93 o
   1   8  13        5.27       -1.20      7.52 o
   2   8  13       16.17       13.53      3.32 o
   3   8  13        4.48        2.61      3.95 o
   4   8  13       11.47        6.77      4.93 o
  -3   9  13        2.12        6.23      4.83 o
  -2   9  13       85.02       83.61     15.94 o
  -1   9  13      276.50      317.92     29.17 o
   0   9  13        0.95       -1.20      7.82 o
   1   9  13        4.74       -1.20      7.82 o
   2   9  13        8.33        2.41     11.43 o
   3   9  13        0.02       -2.80      8.72 o
  -1  10  13        5.54        0.00      8.72 o
   0  10  13       17.31       48.12     13.84 o
   1  10  13        4.71        6.92      9.93 o
  -6   0  14        2.58        2.19      4.66 o
  -5   0  14       12.16        2.84      3.35 o
  -4   0  14       74.60       75.08      9.78 o
  -3   0  14      684.25      629.31     23.48 o
  -2   0  14      116.99      164.85      8.22 o
  -1   0  14       45.45       61.37      4.45 o
   0   0  14      282.60      375.23     16.24 o
   1   0  14      860.46      921.67     68.88 o
   2   0  14      358.12      272.14     12.05 o
   3   0  14        5.41        5.54      3.12 o
   4   0  14      118.16       99.72      8.05 o
   5   0  14       54.73       20.45      6.02 o
   6   0  14       53.74       59.55      9.02 o
  -6   1  14       19.72       10.29      3.02 o
  -5   1  14        1.34       -1.26      1.96 o
  -4   1  14       63.22       65.40      4.28 o
  -3   1  14        1.49       -1.01      1.36 o
  -2   1  14       87.92       69.82      3.67 o
  -1   1  14      411.30      390.89     10.72 o
   0   1  14      145.36      154.86      5.86 o
   1   1  14        0.29        0.07      1.27 o
   2   1  14     1278.49     1135.71     30.43 o
   3   1  14      528.32      455.76     18.56 o
   4   1  14        3.01        2.94      2.59 o
   5   1  14       97.36       86.62      6.81 o
   6   1  14       22.18       18.40      4.41 o
  -6   2  14        0.45        5.05      5.23 o
  -5   2  14        5.83       11.77      2.91 o
  -4   2  14      116.58      115.72      5.61 o
  -3   2  14       83.88       81.12      4.35 o
  -2   2  14      179.95      132.77      5.56 o
  -1   2  14        0.18        0.71      1.23 o
   0   2  14        7.01       11.21      1.90 o
   1   2  14        0.45       11.50      2.04 o
   2   2  14      206.34      251.59      9.19 o
   3   2  14       78.95       79.52      5.26 o
   4   2  14       73.67       75.44      7.50 o
   5   2  14        1.93        2.96      4.76 o
   6   2  14        5.21        7.67      3.18 o
  -6   3  14       48.31       78.26      7.92 o
  -5   3  14        1.91       15.42      3.87 o
  -4   3  14        1.70        4.38      2.13 o
  -3   3  14        0.05       -1.46      1.46 o
  -2   3  14       72.83       59.59      3.41 o
  -1   3  14      164.68      123.30      5.00 o
   0   3  14        6.22       27.40      4.83 o
   1   3  14      313.16      340.28     11.03 o
   2   3  14       44.59       46.71      3.87 o
   3   3  14      110.22      104.80      5.89 o
   4   3  14        7.59       10.54      3.10 o
   5   3  14       19.64       15.35      5.18 o
   6   3  14       73.13       41.00      5.68 o
  -6   4  14        0.02        9.14      4.85 o
  -5   4  14       15.48       21.36      7.21 o
  -4   4  14      102.51      122.46      7.35 o
  -3   4  14       12.27       13.90      2.40 o
  -2   4  14       49.07       72.29      4.07 o
  -1   4  14        6.06        7.64      1.83 o
   0   4  14        1.00        6.32      1.84 o
   1   4  14       29.38       47.96      3.68 o
   2   4  14        1.45        2.10      1.96 o
   3   4  14       57.58       66.58      6.78 o
   4   4  14       45.08       39.31      8.27 o
   5   4  14        1.87        5.11     11.43 o
   6   4  14        6.90        6.23      7.18 o
  -6   5  14       23.33       41.80      8.06 o
  -5   5  14       93.29      136.35      9.52 o
  -4   5  14       12.33        7.18      3.83 o
  -3   5  14        2.36        7.94      3.33 o
  -2   5  14        7.24        7.36      3.19 o
  -1   5  14        1.45        0.29      1.53 o
   0   5  14      217.80      179.60      7.19 o
   1   5  14       13.84        7.07      2.74 o
   2   5  14       10.54       13.21      3.61 o
   3   5  14      194.56      169.12     10.31 o
   4   5  14       70.70       78.39     14.89 o
   5   5  14        5.62        4.79      5.82 o
  -5   6  14       36.68       67.60      7.64 o
  -4   6  14        9.60       25.76      5.10 o
  -3   6  14       57.75       88.41      7.36 o
  -2   6  14        7.75       10.41      3.64 o
  -1   6  14        6.53        4.34      3.17 o
   0   6  14      264.24      287.75     10.08 o
   1   6  14        2.25        1.01      2.47 o
   2   6  14       20.18       21.13      4.33 o
   3   6  14       76.66       85.58      7.58 o
   4   6  14       21.29       12.53      4.63 o
   5   6  14        9.49        1.03     11.95 o
  -5   7  14        4.67        9.91      9.17 o
  -4   7  14        0.00        1.24      3.90 o
  -3   7  14       38.31       25.28      5.71 o
  -2   7  14       15.95       19.58      4.64 o
  -1   7  14      241.94      245.13     16.09 o
   0   7  14       46.75       43.01     10.23 o
   1   7  14       12.81        7.25      3.25 o
   2   7  14       89.63       95.39      7.41 o
   3   7  14       16.53       10.86      6.32 o
   4   7  14        1.83        0.60      3.91 o
  -4   8  14       50.96       66.07      8.51 o
  -3   8  14        7.96       -0.54      3.95 o
  -2   8  14        6.12        8.78      4.18 o
  -1   8  14      183.21      200.00     11.56 o
   0   8  14       42.13       33.69     10.23 o
   1   8  14        5.70        6.02      8.42 o
   2   8  14      125.39      157.91     12.18 o
   3   8  14        0.38        1.20      3.12 o
   4   8  14        7.78        0.83      4.41 o
  -3   9  14        2.74        9.96      5.33 o
  -2   9  14       36.81       50.83     13.53 o
  -1   9  14        0.41        7.22      8.42 o
   0   9  14       28.90       19.85      9.93 o
   1   9  14       35.70       18.65     10.23 o
   2   9  14       21.04       -8.72      9.93 o
  -1  10  14       37.19       47.82     14.14 o
   0  10  14       18.94       26.77     11.43 o
  -6   1  15       22.28       18.80      3.52 o
  -5   1  15       92.80       88.27      5.41 o
  -4   1  15        0.87        3.72      2.18 o
  -3   1  15        8.15        7.34      1.97 o
  -2   1  15       17.46       11.72      1.99 o
  -1   1  15       97.37      110.28      4.42 o
   0   1  15      324.47      291.52      8.32 o
   1   1  15       23.33       32.15      2.81 o
   2   1  15       92.06      101.92      8.12 o
   3   1  15      583.76      534.05     16.80 o
   4   1  15       12.03       11.40      3.19 o
   5   1  15       11.63       13.77      3.93 o
   6   1  15       39.73       39.08      5.52 o
  -6   2  15       27.18       30.13      5.61 o
  -5   2  15       20.85       34.94      6.21 o
  -4   2  15       76.07      100.26      5.31 o
  -3   2  15        0.13       -1.55      1.55 o
  -2   2  15       46.92       47.89      3.40 o
  -1   2  15      183.61      174.23      5.99 o
   0   2  15       60.13      101.49      4.82 o
   1   2  15       23.66       25.35      2.74 o
   2   2  15      329.50      405.02     13.05 o
   3   2  15        4.17       11.36      2.86 o
   4   2  15        0.12       -1.70      2.53 o
   5   2  15       45.47       29.42      4.39 o
   6   2  15        7.29        6.54      3.16 o
  -6   3  15        0.01        9.30      5.34 o
  -5   3  15       93.20      104.33      7.18 o
  -4   3  15      237.99      211.86      7.98 o
  -3   3  15       91.97       62.68      4.03 o
  -2   3  15        4.75        2.05      1.65 o
  -1   3  15      135.23      156.85      5.85 o
   0   3  15        9.88        6.79      1.82 o
   1   3  15      306.59      361.70     11.61 o
   2   3  15       17.60        8.80      2.71 o
   3   3  15       16.34       10.46      2.78 o
   4   3  15      713.36      650.13     20.32 o
   5   3  15        0.65       -4.10      7.91 o
   6   3  15        4.66        5.84      3.90 o
  -6   4  15        1.39       12.20     11.72 o
  -5   4  15        4.84       11.23      5.48 o
  -4   4  15       97.11      104.47      6.99 o
  -3   4  15       92.19      108.24      4.96 o
  -2   4  15       31.55       31.22      3.01 o
  -1   4  15      121.17      125.50      5.36 o
   0   4  15      156.22      169.15      6.76 o
   1   4  15      945.66     1061.45     28.88 o
   2   4  15      108.32      118.93      6.07 o
   3   4  15       17.68       25.43      5.56 o
   4   4  15        0.06       -6.52     15.19 o
   5   4  15        0.27      -10.54     15.04 o
   6   4  15       35.43       14.76     12.26 o
  -6   5  15       47.05       56.19      8.74 o
  -5   5  15       28.87       28.71      5.39 o
  -4   5  15       39.45       48.22      5.97 o
  -3   5  15        7.98        4.50      3.02 o
  -2   5  15       32.58       32.34      4.48 o
  -1   5  15       13.45       13.88      2.36 o
   0   5  15       62.62       67.94      4.39 o
   1   5  15       94.79       79.69      4.85 o
   2   5  15        0.80        2.16      2.82 o
   3   5  15      116.36      110.27      8.34 o
   4   5  15       43.87       41.53     11.73 o
   5   5  15       50.48       41.19     10.43 o
  -5   6  15        4.01       17.70      5.27 o
  -4   6  15       34.77       61.56      6.85 o
  -3   6  15       20.39       21.09      5.18 o
  -2   6  15       16.00       17.96      4.50 o
  -1   6  15        2.25        1.75      2.86 o
   0   6  15      535.32      566.27     17.15 o
   1   6  15        2.41        4.12      2.78 o
   2   6  15       24.07       21.25      4.33 o
   3   6  15        9.54        2.82      5.56 o
   4   6  15       37.33       18.32      8.42 o
   5   6  15        0.49       -1.59     11.15 o
  -5   7  15        9.15        5.32      9.47 o
  -4   7  15        8.53       25.22      6.12 o
  -3   7  15      118.43      102.46      9.33 o
  -2   7  15        0.78        2.36      4.96 o
  -1   7  15      110.21      147.06      9.68 o
   0   7  15      103.88      120.61     15.04 o
   1   7  15        5.47        0.88      5.71 o
   2   7  15       67.00       65.88      9.17 o
   3   7  15        0.21       -3.47      7.07 o
   4   7  15       36.45       27.47      4.49 o
  -4   8  15       24.71       24.54      6.23 o
  -3   8  15       14.97       13.01      5.18 o
  -2   8  15        0.03       -1.12      3.40 o
  -1   8  15       36.91       38.20      5.83 o
   0   8  15       16.04        1.50      7.52 o
   1   8  15        0.10        1.50      8.12 o
   2   8  15        0.62       -4.52      6.77 o
   3   8  15       18.52        8.37      5.37 o
   4   8  15        3.60       -0.56      3.23 o
  -3   9  15        4.12        1.20      5.11 o
  -2   9  15       26.82       37.90     12.03 o
   0   9  15        2.79        0.60      7.82 o
   1   9  15        3.73        7.22      9.62 o
   2   9  15        0.01       -4.51      9.93 o
  -6   0  16        4.74       12.05      4.55 o
  -5   0  16      144.92      135.96      9.24 o
  -4   0  16       22.22       30.70      6.02 o
  -3   0  16      981.61      878.08     31.83 o
  -2   0  16      113.03       94.07      6.06 o
  -1   0  16      380.79      344.66     13.88 o
   0   0  16        5.55        2.03      1.80 o
   1   0  16       49.51       43.96      3.60 o
   2   0  16        2.50       -2.17      2.26 o
   3   0  16      387.93      428.90     22.86 o
   4   0  16       10.08        7.22      4.51 o
   5   0  16       63.62       67.07      9.02 o
   6   0  16       33.09       39.40      8.12 o
  -6   1  16       59.01       72.13      6.12 o
  -5   1  16        8.58       11.69      2.88 o
  -4   1  16      298.23      259.40      8.95 o
  -3   1  16      339.96      320.95      9.95 o
  -2   1  16        3.99       10.09      2.02 o
  -1   1  16       95.67       66.11      3.42 o
   0   1  16      494.41      525.27     13.64 o
   1   1  16        7.86        9.30      2.01 o
   2   1  16       14.71       12.26      2.55 o
   3   1  16       12.10       16.17      4.95 o
   4   1  16        7.79        7.05      4.51 o
   5   1  16      256.80      264.84     12.55 o
   6   1  16       32.87       39.56      5.74 o
  -6   2  16       11.89       27.20      5.31 o
  -5   2  16       14.96       16.79      2.99 o
  -4   2  16       90.21       92.46      5.17 o
  -3   2  16      186.11      160.83      6.43 o
  -2   2  16      868.61      798.03     20.42 o
  -1   2  16       13.89        8.90      1.93 o
   0   2  16       69.48       99.63      4.82 o
   1   2  16       26.17       23.83      3.88 o
   2   2  16      639.26      763.15     22.10 o
   3   2  16       19.43       26.17      3.66 o
   4   2  16        7.16        0.63      2.50 o
   5   2  16        0.05        3.39      3.08 o
   6   2  16       23.23       16.42      4.57 o
  -6   3  16       24.65       22.49      5.62 o
  -5   3  16      109.03       90.71      7.66 o
  -4   3  16       63.54       62.84      4.49 o
  -3   3  16       60.09       63.21      4.17 o
  -2   3  16       31.53       28.14      2.67 o
  -1   3  16      582.66      601.59     15.75 o
   0   3  16      166.62      197.77      7.50 o
   1   3  16       13.61       14.54      2.43 o
   2   3  16       77.97       70.82      7.41 o
   3   3  16       39.29       36.26      4.07 o
   4   3  16        1.78        2.08      5.25 o
   5   3  16       16.82        9.65      6.80 o
   6   3  16       25.11       42.97      6.06 o
  -6   4  16       10.18       16.26      5.08 o
  -5   4  16       42.18       36.34      6.24 o
  -4   4  16       26.53       25.65      4.29 o
  -3   4  16       35.34       37.35      3.25 o
  -2   4  16      184.91      166.43      6.53 o
  -1   4  16      449.58      497.00     15.24 o
   0   4  16       80.64       69.54      4.44 o
   1   4  16      385.66      357.01     11.92 o
   2   4  16        0.66       -1.35      2.45 o
   3   4  16       22.55       28.36      3.85 o
   4   4  16        1.19        0.22     13.38 o
   5   4  16        0.12       -5.55     16.54 o
  -5   5  16      115.28      111.89     15.53 o
  -4   5  16        9.22        9.22      3.72 o
  -3   5  16       72.51      107.03      7.57 o
  -2   5  16      592.94      635.61     25.48 o
  -1   5  16       74.91       81.23      4.97 o
   0   5  16      117.26      132.60      6.26 o
   1   5  16      144.06      167.78      7.35 o
   2   5  16       22.78       22.56      4.25 o
   3   5  16       92.46       78.41      7.45 o
   4   5  16      118.93      135.47     10.20 o
   5   5  16      143.56      153.61     21.96 o
  -5   6  16       28.74       38.40      7.18 o
  -4   6  16        0.12        5.84      4.04 o
  -3   6  16        1.44        6.02      3.94 o
  -2   6  16        4.61        3.06      3.60 o
  -1   6  16       68.51      101.98      8.06 o
   0   6  16       20.35       10.01      2.59 o
   1   6  16      104.35      109.28      7.47 o
   2   6  16       72.83       72.84      6.84 o
   3   6  16       34.01       33.07      5.87 o
   4   6  16       44.59       40.59     13.38 o
   5   6  16       30.16       39.58     12.08 o
  -4   7  16        4.02       14.38      5.62 o
  -3   7  16        1.85       -1.23      3.52 o
  -2   7  16       10.14        8.62      7.22 o
  -1   7  16        0.09        2.04      3.40 o
   0   7  16      350.97      320.02     26.77 o
   1   7  16       21.03       33.09      4.81 o
   2   7  16        4.49        5.91      3.82 o
   3   7  16       12.75       16.97      6.62 o
   4   7  16       34.64       62.67     14.89 o
  -4   8  16       34.09       15.64      7.22 o
  -3   8  16        0.33        4.01      4.45 o
  -2   8  16        0.69        0.65      3.67 o
  -1   8  16       27.28       30.19      5.87 o
   0   8  16        5.62        6.02      7.82 o
   1   8  16       35.09       34.29     11.13 o
   2   8  16        8.33        3.21      9.62 o
   3   8  16       99.61       79.78     11.43 o
  -3   9  16        2.70        6.02      6.32 o
  -2   9  16       62.42       64.97     15.34 o
  -1   9  16      145.21      132.64     19.55 o
   0   9  16        4.84       10.53      9.02 o
   1   9  16        5.29       -7.22      7.22 o
   2   9  16        0.05       -5.41      9.93 o
  -6   1  17       50.35       52.17      4.85 o
  -5   1  17        1.00        4.19      2.33 o
  -4   1  17       21.89        5.77      2.50 o
  -3   1  17       18.79       28.34      2.89 o
  -2   1  17      381.45      372.78     10.93 o
  -1   1  17       11.23       14.16      1.94 o
   0   1  17      431.21      461.36     13.67 o
   1   1  17      385.67      428.03     13.32 o
   2   1  17      226.90      227.34      8.81 o
   3   1  17       17.56       21.71      3.54 o
   4   1  17        1.37       -0.25      3.01 o
   5   1  17       10.97       10.44      4.81 o
   6   1  17       95.44       80.31      8.27 o
  -6   2  17       11.57       18.26      5.09 o
  -5   2  17       20.41       17.06      3.14 o
  -4   2  17      248.08      213.56      8.07 o
  -3   2  17       16.81        8.94      2.25 o
  -2   2  17      345.72      335.56     10.14 o
  -1   2  17        3.73       11.42      1.98 o
   0   2  17       20.71       42.94      4.55 o
   1   2  17       63.05       74.87      4.54 o
   2   2  17      786.19      803.17     28.90 o
   3   2  17       18.76       23.12      3.66 o
   4   2  17       36.52       37.37      4.89 o
   5   2  17       21.46       26.55      4.68 o
   6   2  17       42.32       33.39      7.82 o
  -6   3  17        9.44       13.25      8.30 o
  -5   3  17        8.77       28.09      5.21 o
  -4   3  17      107.31       92.94      6.12 o
  -3   3  17      107.01      109.29      5.37 o
  -2   3  17      134.75      151.97      6.12 o
  -1   3  17       99.65       99.54      5.24 o
   0   3  17       18.67       21.08      2.71 o
   1   3  17      461.54      406.92     13.14 o
   2   3  17       48.37       47.23      4.13 o
   3   3  17       50.05       43.04      4.42 o
   4   3  17       49.86       42.28      8.33 o
   5   3  17       18.72       26.97      7.07 o
  -6   4  17        0.10        5.55     10.38 o
  -5   4  17       87.46       83.83      7.00 o
  -4   4  17       15.04        9.35      3.55 o
  -3   4  17      115.69      129.07      5.61 o
  -2   4  17        0.66        2.63      1.83 o
  -1   4  17      130.25      138.19      9.75 o
   0   4  17        4.18        8.07      2.20 o
   1   4  17      497.45      476.44     15.05 o
   2   4  17       32.49       37.04      3.90 o
   3   4  17        1.03        0.87      2.38 o
   4   4  17       82.21       83.27      8.37 o
   5   4  17       30.52       17.67     20.15 o
  -5   5  17        1.58        4.12      4.49 o
  -4   5  17        4.54       23.12      5.11 o
  -3   5  17       56.65       41.70      5.95 o
  -2   5  17       13.70       13.69      4.05 o
  -1   5  17        8.73       16.63      2.73 o
   0   5  17      155.01      139.14      6.55 o
   1   5  17      145.92      146.16      6.90 o
   2   5  17      171.00      171.93     10.11 o
   3   5  17        0.99       -1.07      7.97 o
   4   5  17        9.11       -4.72     16.09 o
   5   5  17        6.04        6.94     24.06 o
  -5   6  17       31.42       24.78      5.81 o
  -4   6  17        1.68       -1.29      3.67 o
  -3   6  17      235.53      207.38     12.52 o
  -2   6  17        2.68        3.95      3.60 o
  -1   6  17      126.25      126.63      8.90 o
   0   6  17      271.42      296.28     10.99 o
   1   6  17       17.24       21.44      4.18 o
   2   6  17       10.14       11.52      5.41 o
   3   6  17       23.20       22.37      6.32 o
   4   6  17        8.33       -4.98     17.29 o
  -4   7  17      122.70      124.29     11.06 o
  -3   7  17        1.29        3.77      4.45 o
  -2   7  17        0.44       -3.32      3.32 o
  -1   7  17      232.65      255.56     13.84 o
   0   7  17      147.09      156.22     10.07 o
   1   7  17       28.46       18.60      4.25 o
   2   7  17        2.66        3.54      3.08 o
   3   7  17       15.12       18.51      6.77 o
   4   7  17       50.91       43.61      6.92 o
  -4   8  17       79.96       70.38     10.83 o
  -3   8  17       44.79       50.35      7.82 o
  -2   8  17       52.86       59.45     11.88 o
  -1   8  17        8.37       12.97      4.64 o
   0   8  17      218.49      224.38     22.56 o
   1   8  17       14.69       18.65      9.32 o
   2   8  17       22.92       25.87      5.14 o
   3   8  17        2.95        5.78      4.17 o
  -2   9  17        0.07       -4.81      8.12 o
  -1   9  17       93.31      104.97     18.05 o
   0   9  17      117.52      149.78     19.25 o
   1   9  17       20.96       15.64     10.23 o
   2   9  17        0.93       -5.41      9.62 o
  -6   0  18       22.86       23.58      5.59 o
  -5   0  18       47.11       45.41      6.00 o
  -4   0  18      258.58      229.85     11.96 o
  -3   0  18      698.49      536.28     21.20 o
  -2   0  18       61.56       39.81      4.48 o
  -1   0  18      360.15      324.87     14.29 o
   0   0  18      609.01      678.18     24.79 o
   1   0  18      740.15      700.84     45.57 o
   2   0  18      151.88      162.42     12.03 o
   3   0  18     1650.24     1693.95     72.79 o
   4   0  18        4.79       10.23      4.81 o
   5   0  18        0.97       -0.60      4.51 o
   6   0  18        3.20        1.50      5.11 o
  -6   1  18       39.59       36.93      4.46 o
  -5   1  18       17.97       19.84      3.34 o
  -4   1  18       59.33       37.39      3.63 o
  -3   1  18      700.04      581.82     16.09 o
  -2   1  18      170.70      155.70      6.09 o
  -1   1  18       31.38       39.06      2.93 o
   0   1  18      391.07      358.51     10.23 o
   1   1  18       25.60       38.09      3.29 o
   2   1  18      671.64      583.71     20.33 o
   3   1  18      502.17      437.09     21.51 o
   4   1  18      118.34      118.88     11.58 o
   5   1  18       65.36       50.70      8.12 o
   6   1  18        9.14        6.32      4.04 o
  -6   2  18       32.92       35.03      5.88 o
  -5   2  18        1.41        1.76      2.36 o
  -4   2  18      119.15      126.13      6.15 o
  -3   2  18      179.71      162.58      6.61 o
  -2   2  18      123.63       85.95      4.52 o
  -1   2  18      362.47      373.81     10.93 o
   0   2  18       80.39       56.19      3.90 o
   1   2  18        7.64        7.75      2.64 o
   2   2  18       92.72      102.33      6.02 o
   3   2  18       40.28       42.45      4.44 o
   4   2  18      125.41      127.45      8.29 o
   5   2  18        0.95       -0.87      3.46 o
  -6   3  18        1.65       14.57      6.20 o
  -5   3  18      189.27      197.78     10.87 o
  -4   3  18       39.01       62.71      4.73 o
  -3   3  18       25.62       22.82      3.04 o
  -2   3  18       35.84       41.21      3.44 o
  -1   3  18      250.93      244.90      9.11 o
   0   3  18       39.09       48.91      3.94 o
   1   3  18       28.02       29.99      3.42 o
   2   3  18       84.17       69.72      5.08 o
   3   3  18      157.17      151.55      7.80 o
   4   3  18       46.84       63.48     11.13 o
   5   3  18       22.34       25.04      4.78 o
  -5   4  18       90.19      116.64      8.92 o
  -4   4  18       41.70       44.26      5.10 o
  -3   4  18       14.05        4.97      2.54 o
  -2   4  18      413.08      392.08     13.11 o
  -1   4  18      239.88      266.51      9.84 o
   0   4  18       23.90       21.39      3.04 o
   1   4  18        9.25       17.31      4.57 o
   2   4  18        3.75        7.53      2.76 o
   3   4  18       39.52       42.51      7.33 o
   4   4  18        2.98       -2.00      9.78 o
   5   4  18        0.01        8.72      5.41 o
  -5   5  18       64.58       60.20      8.38 o
  -4   5  18      168.98      140.53     10.68 o
  -3   5  18       90.03       54.62      6.73 o
  -2   5  18        8.00        6.21      4.06 o
  -1   5  18      138.92      138.65      6.73 o
   0   5  18       12.22       17.75      2.98 o
   1   5  18      307.21      300.00     10.99 o
   2   5  18        0.00       -0.41      2.02 o
   3   5  18        0.36       -4.69      7.97 o
   4   5  18       43.25       48.44     12.78 o
   5   5  18       16.35       -0.83     17.90 o
  -5   6  18       55.36       75.79     11.13 o
  -4   6  18        0.01        3.13      4.25 o
  -3   6  18      125.25      119.71     11.28 o
  -2   6  18      204.09      211.85     12.52 o
  -1   6  18      268.41      262.65     20.60 o
   0   6  18      110.87      102.43      5.88 o
   1   6  18       14.78       14.42      3.00 o
   2   6  18       60.43       70.42      6.96 o
   3   6  18      113.13      131.55      9.47 o
   4   6  18       54.37       59.90      8.27 o
  -4   7  18        6.38        3.40      4.87 o
  -3   7  18        0.37        4.97      4.33 o
  -2   7  18       32.19       43.91      6.56 o
  -1   7  18        3.17        3.03      3.95 o
   0   7  18       47.74       55.27      6.42 o
   1   7  18       29.09       23.20      4.48 o
   2   7  18        6.11        8.12      3.86 o
   3   7  18        2.61        2.48      9.02 o
   4   7  18        0.81       -5.45     15.49 o
  -3   8  18       29.57       12.77      5.29 o
  -2   8  18        0.92        0.27      3.91 o
  -1   8  18      104.55       95.63      8.78 o
   0   8  18      140.50      167.23     19.25 o
   1   8  18       66.30       70.08     14.14 o
   2   8  18       24.82       23.31      4.92 o
   3   8  18       85.57       94.34     15.64 o
  -1   9  18        0.11       15.64     10.83 o
   0   9  18        0.30        0.00      8.42 o
   1   9  18       14.87       21.66     11.73 o
  -6   1  19        5.35        8.56      3.30 o
  -5   1  19        0.02        2.76      2.34 o
  -4   1  19      162.59      171.53      7.13 o
  -3   1  19       12.41       18.73      2.75 o
  -2   1  19      122.29      105.84      5.07 o
  -1   1  19      112.12      117.67      5.03 o
   0   1  19       22.82       16.27      2.49 o
   1   1  19      501.64      483.99     14.94 o
   2   1  19      109.54      131.82      7.76 o
   3   1  19       54.88       63.16      5.95 o
   4   1  19       45.84       48.98      5.74 o
   5   1  19        0.13        6.11      3.93 o
  -6   2  19       13.48       16.49      4.74 o
  -5   2  19       17.73       23.02      4.99 o
  -4   2  19      205.43      188.54      7.75 o
  -3   2  19       18.79       12.53      2.54 o
  -2   2  19      148.71      115.15      5.32 o
  -1   2  19      907.37      867.03     24.48 o
   0   2  19      201.02      183.95      7.47 o
   1   2  19      137.99      133.91      8.63 o
   2   2  19      195.15      197.90      8.63 o
   3   2  19        0.36        5.68      2.82 o
   4   2  19      474.13      525.16     23.01 o
   5   2  19       28.67       28.59      5.21 o
  -6   3  19        1.94        9.85     17.42 o
  -5   3  19        0.02        3.10      3.97 o
  -4   3  19      170.20      100.36      5.78 o
  -3   3  19       46.22       48.88      3.95 o
  -2   3  19     1054.42      948.16     26.92 o
  -1   3  19      457.15      473.60     15.07 o
   0   3  19        3.77        3.83      2.06 o
   1   3  19       39.55       50.93      4.25 o
   2   3  19      830.73      858.72     29.06 o
   3   3  19      118.79      123.46      7.23 o
   4   3  19       28.74       31.02      4.88 o
   5   3  19        0.18        6.32      5.41 o
  -5   4  19      172.87      188.41     15.01 o
  -4   4  19       98.91      110.71      7.77 o
  -3   4  19        1.67        3.57      2.39 o
  -2   4  19      652.17      662.99     19.95 o
  -1   4  19       80.77       60.43      4.55 o
   0   4  19      126.14      138.80      6.69 o
   1   4  19        3.41        1.93      2.24 o
   2   4  19      259.60      251.52     10.02 o
   3   4  19       22.36       33.48      4.28 o
   4   4  19       93.47       82.16     11.88 o
   5   4  19      205.35      217.76     16.24 o
  -5   5  19       22.77       21.69      6.00 o
  -4   5  19       11.39       18.24      5.40 o
  -3   5  19       58.61       62.37      7.23 o
  -2   5  19      134.56      145.21      9.93 o
  -1   5  19      111.99      119.03      6.40 o
   0   5  19      198.28      221.81      8.91 o
   1   5  19      162.59      157.42      7.49 o
   2   5  19       29.53       25.11      4.57 o
   3   5  19        2.56       -4.50      9.47 o
   4   5  19        0.02       -2.82     14.29 o
   5   5  19        7.72       12.93      6.32 o
  -5   6  19       16.50       24.06      7.52 o
  -4   6  19        9.80        4.38      5.11 o
  -3   6  19       46.88       53.66      7.18 o
  -2   6  19       15.84       11.26      4.55 o
  -1   6  19       33.83       37.24      8.12 o
   0   6  19        2.60        2.69      2.36 o
   1   6  19        0.14        0.12      2.24 o
   2   6  19        4.10       12.94      4.21 o
   3   6  19       23.43       11.38      4.21 o
   4   6  19       10.21       14.76     14.29 o
  -4   7  19       75.81       69.76      8.90 o
  -3   7  19      214.75      237.24     14.74 o
  -2   7  19       13.09       15.13      5.10 o
  -1   7  19       17.26       12.26      4.64 o
   0   7  19      164.03      161.30     10.63 o
   1   7  19       66.60       73.39      6.92 o
   2   7  19       19.79       11.83      4.30 o
   3   7  19      116.64      105.60      9.00 o
  -3   8  19       10.73        5.27      6.02 o
  -2   8  19        0.28       -2.41      3.87 o
  -1   8  19        0.81        6.26      4.45 o
   0   8  19       19.31       23.76     10.23 o
   1   8  19       12.05       16.84      9.93 o
   2   8  19        7.86        1.95      4.51 o
   3   8  19       13.08        9.52      7.07 o
  -1   9  19        2.32        0.90      9.02 o
   0   9  19       37.11       24.66     10.83 o
  -6   0  20        4.58        4.17      9.93 o
  -5   0  20        1.54        2.72      3.76 o
  -4   0  20       11.51       19.53      4.41 o
  -3   0  20      369.55      331.62     20.75 o
  -2   0  20       36.19       41.74      4.77 o
  -1   0  20      283.93      296.43     14.74 o
   0   0  20     3728.05     3479.02    140.46 o
   1   0  20      212.17      202.42     13.53 o
   2   0  20       27.22       34.89      6.32 o
   3   0  20      391.74      374.46     21.96 o
   4   0  20       94.32       68.88      9.62 o
   5   0  20       20.75       19.55      6.92 o
  -6   1  20        7.85       13.56      5.95 o
  -5   1  20        9.83       13.89      3.69 o
  -4   1  20      157.01      123.00      6.07 o
  -3   1  20      854.45      637.91     17.62 o
  -2   1  20      575.93      474.85     13.67 o
  -1   1  20      489.84      437.57     13.96 o
   0   1  20     1102.93     1045.52     28.87 o
   1   1  20      153.28      182.19      9.02 o
   2   1  20      585.89      625.04     22.01 o
   3   1  20      705.50      627.29     28.87 o
   4   1  20      154.24      148.25      9.78 o
   5   1  20        5.66       -0.37      3.60 o
  -6   2  20        0.08        8.75      4.92 o
  -5   2  20        2.55        5.36      2.72 o
  -4   2  20       64.70       53.31      4.38 o
  -3   2  20      135.05      134.39      6.15 o
  -2   2  20        1.02        0.16      1.77 o
  -1   2  20      368.40      341.76     11.76 o
   0   2  20      110.41      134.73      6.37 o
   1   2  20     1290.54     1359.58     37.05 o
   2   2  20       22.92       42.18      4.18 o
   3   2  20      177.42      163.64      9.23 o
   4   2  20      114.65      117.23      8.40 o
   5   2  20        0.56       -0.04      3.32 o
  -5   3  20       70.55       87.50      7.85 o
  -4   3  20       40.05       27.50      3.58 o
  -3   3  20       93.19       89.67      5.24 o
  -2   3  20        2.73       12.51      2.81 o
  -1   3  20       12.56       16.17      2.95 o
   0   3  20        5.40        1.92      1.92 o
   1   3  20      369.74      374.40     12.86 o
   2   3  20      239.27      214.85      9.20 o
   3   3  20      314.48      312.51     13.72 o
   4   3  20       76.06       80.08      7.02 o
   5   3  20      130.60      106.20      9.17 o
  -5   4  20        0.35        2.30      9.74 o
  -4   4  20        1.98        6.24      4.37 o
  -3   4  20       10.19       10.52      2.87 o
  -2   4  20        0.00        4.05      3.15 o
  -1   4  20       42.67       36.62      3.87 o
   0   4  20       65.30       64.49      5.85 o
   1   4  20       28.58       39.34      3.96 o
   2   4  20       80.36       85.75      6.67 o
   3   4  20       39.75       40.39      4.67 o
   4   4  20      100.68      100.16     10.83 o
   5   4  20      257.27      249.04     18.05 o
  -5   5  20        2.63        2.16      5.87 o
  -4   5  20       61.27       98.38      9.56 o
  -3   5  20      261.20      275.35     14.78 o
  -2   5  20       16.16       14.13      5.56 o
  -1   5  20      331.73      361.40     14.56 o
   0   5  20      122.63      132.30      6.71 o
   1   5  20      138.35      133.76      6.95 o
   2   5  20       97.67       96.96      6.29 o
   3   5  20        0.64       -1.92      3.16 o
   4   5  20      324.56      331.42     17.26 o
  -4   6  20       35.33       40.56      7.15 o
  -3   6  20       66.03       63.81      7.78 o
  -2   6  20       46.89       44.01      6.62 o
  -1   6  20       14.07       22.81      8.12 o
   0   6  20      118.93      127.48      6.83 o
   1   6  20        2.27        3.80      2.73 o
   2   6  20       28.12       17.56      5.11 o
   3   6  20       22.92        3.74     11.73 o
   4   6  20       49.89       60.20      7.83 o
  -4   7  20       17.34       11.73      6.92 o
  -3   7  20        1.57        0.48      4.45 o
  -2   7  20       13.15        4.10      4.39 o
  -1   7  20      102.17       95.62      8.83 o
   0   7  20       89.85      107.90      9.01 o
   1   7  20       13.71       12.12      4.21 o
   2   7  20        0.21       -2.77      3.61 o
   3   7  20       83.68      102.41      9.47 o
  -3   8  20       75.36       51.13      9.62 o
  -2   8  20        4.37        8.63      8.27 o
  -1   8  20       71.16       96.83      9.23 o
   0   8  20        5.65        9.62      8.72 o
   1   8  20       98.47      108.28     17.44 o
   2   8  20       38.84       56.44      6.84 o
  -6   1  21       11.69        9.62      4.95 o
  -5   1  21        9.53        2.77      2.73 o
  -4   1  21        1.63        0.22      2.13 o
  -3   1  21       12.75        8.32      2.38 o
  -2   1  21       86.37       79.70      4.57 o
  -1   1  21      944.28      829.00     23.86 o
   0   1  21      223.75      258.76      9.71 o
   1   1  21      504.69      493.40     18.18 o
   2   1  21      106.47      129.20     18.20 o
   3   1  21        9.68       12.08      3.93 o
   4   1  21       45.67       43.13      6.17 o
   5   1  21        0.86       -2.12      3.50 o
  -5   2  21       39.52       36.41      4.60 o
  -4   2  21        9.80       10.10      2.78 o
  -3   2  21       10.83        7.21      2.35 o
  -2   2  21       62.88       58.27      5.76 o
  -1   2  21       14.81        5.14      2.25 o
   0   2  21        1.63        5.28      2.18 o
   1   2  21      104.33      116.73      6.25 o
   2   2  21       19.57       16.27      3.68 o
   3   2  21       10.77        9.83      3.50 o
   4   2  21      119.01      110.93      8.40 o
   5   2  21        0.55        2.59      3.68 o
  -5   3  21        0.04        2.11      3.78 o
  -4   3  21        3.71        5.27      2.55 o
  -3   3  21       42.25       33.25      3.86 o
  -2   3  21     1185.82     1054.10     29.86 o
  -1   3  21      482.14      445.72     14.70 o
   0   3  21      120.22      108.35      7.71 o
   1   3  21      272.51      263.65     10.22 o
   2   3  21       63.15       72.34      5.53 o
   3   3  21       15.82       16.53      4.02 o
   4   3  21      118.59      102.65     15.19 o
   5   3  21        0.66        3.01      5.41 o
  -5   4  21        0.52        3.22      3.94 o
  -4   4  21        0.16       -0.90      3.61 o
  -3   4  21        0.77        2.19      3.44 o
  -2   4  21       16.31       13.40      3.06 o
  -1   4  21       55.16       54.06      4.61 o
   0   4  21        0.01        0.51      2.57 o
   1   4  21       15.09       20.65      3.41 o
   2   4  21      176.19      175.42      8.38 o
   3   4  21        7.77       12.67      3.81 o
   4   4  21        3.32        0.90      4.51 o
  -5   5  21        0.00       -1.80      4.81 o
  -4   5  21       38.13       40.24      6.68 o
  -3   5  21       78.62       64.97      7.56 o
  -2   5  21      271.58      231.50     15.64 o
  -1   5  21      162.12      154.33      7.54 o
   0   5  21       41.55       43.05      4.33 o
   1   5  21       85.35       72.79      8.58 o
   2   5  21       79.28       73.57      5.76 o
   3   5  21      103.56       75.61      7.97 o
   4   5  21        5.54        1.50      4.51 o
  -4   6  21        5.58        8.27      4.95 o
  -3   6  21        0.76       -0.57      3.91 o
  -2   6  21       22.04       22.46      5.51 o
  -1   6  21        2.22        8.81      4.39 o
   0   6  21       20.68       28.13      6.48 o
   1   6  21        1.08        1.19      2.51 o
   2   6  21        2.35        0.58      3.74 o
   3   6  21      171.02      178.15     20.00 o
   4   6  21       95.43      115.81     10.38 o
  -3   7  21      125.25      154.13     11.74 o
  -2   7  21       21.46       14.37      7.22 o
  -1   7  21       17.27       14.86      4.95 o
   0   7  21      110.20      113.71     16.24 o
   1   7  21       71.64       67.60     10.08 o
   2   7  21       58.85       59.34      7.08 o
   3   7  21       19.18        7.02      6.17 o
  -2   8  21        9.73       12.03      5.42 o
  -1   8  21       10.01        7.02      9.62 o
   0   8  21       11.32       20.15     10.53 o
   1   8  21        2.15        8.12      8.72 o
   2   8  21       52.79       32.48     12.63 o
  -5   0  22        2.21        4.77      3.91 o
  -4   0  22      389.25      357.25     16.69 o
  -3   0  22       21.61       13.76      3.87 o
  -2   0  22        5.89       -0.48      2.36 o
  -1   0  22       69.41       75.49      8.12 o
   0   0  22      278.70      265.28     16.54 o
   1   0  22        0.36        0.00      3.31 o
   2   0  22       53.63       47.82      7.82 o
   3   0  22        2.14        0.60      4.51 o
   4   0  22       20.49       30.98      7.52 o
   5   0  22       99.83       91.74     12.03 o
  -5   1  22        8.63       12.53      5.99 o
  -4   1  22       15.66       21.24      3.13 o
  -3   1  22       17.88       21.83      3.26 o
  -2   1  22       96.20       95.70      6.96 o
  -1   1  22     1023.15      902.89     25.86 o
   0   1  22     1712.32     1607.00     48.91 o
   1   1  22        0.75        6.47      2.76 o
   2   1  22      127.61      111.10      7.76 o
   3   1  22        2.09       -1.64      2.74 o
   4   1  22        0.08       -1.05      3.38 o
   5   1  22       27.00       27.31      6.77 o
  -5   2  22       34.61       32.25      4.23 o
  -4   2  22       42.07       28.61      3.64 o
  -3   2  22      184.03      168.98     11.85 o
  -2   2  22      103.79       90.60      5.49 o
  -1   2  22       53.18       67.20      4.82 o
   0   2  22        1.56        4.61      2.29 o
   1   2  22       14.15       16.35      3.68 o
   2   2  22       10.98        7.78      3.17 o
   3   2  22        7.22        4.46      4.96 o
   4   2  22        0.53        3.31      3.83 o
   5   2  22       40.43       47.24     12.33 o
  -5   3  22        0.02        0.80      3.52 o
  -4   3  22        0.52        5.98      2.78 o
  -3   3  22       85.33       85.10      5.95 o
  -2   3  22       67.07       78.48      5.46 o
  -1   3  22      117.82      110.23      6.31 o
   0   3  22        1.68       -1.27      2.00 o
   1   3  22      441.41      485.07     15.97 o
   2   3  22        1.56        4.47      3.17 o
   3   3  22       19.77       18.85      4.66 o
   4   3  22       27.85       30.33      5.30 o
   5   3  22       19.22       27.37      7.82 o
  -5   4  22       18.51       14.51      5.23 o
  -4   4  22       18.17       25.51      5.65 o
  -3   4  22       22.99       31.37      5.77 o
  -2   4  22       57.47       45.58      4.58 o
  -1   4  22        7.40        7.79      2.80 o
   0   4  22       67.67       75.30      7.28 o
   1   4  22        0.90        2.28      2.38 o
   2   4  22       17.31       23.52      3.98 o
   3   4  22       15.86       18.21      8.12 o
   4   4  22       51.44       73.39      9.93 o
  -4   5  22        2.68        4.68      9.78 o
  -3   5  22        0.56        0.00      4.06 o
  -2   5  22      118.25      126.69      9.97 o
  -1   5  22      108.47      117.64      6.77 o
   0   5  22       14.53       13.93      3.22 o
   1   5  22       17.76       18.33      3.49 o
   2   5  22      259.88      250.57     10.77 o
   3   5  22       13.23        4.81      4.81 o
   4   5  22        0.00        0.60      4.51 o
  -4   6  22       23.56       44.67      7.47 o
  -3   6  22       22.88       21.94      5.78 o
  -2   6  22       40.86       57.25      7.62 o
  -1   6  22        2.28        4.49      4.28 o
   0   6  22        5.53        7.93      3.09 o
   1   6  22        2.34       -0.31      2.49 o
   2   6  22       31.13       28.36      5.49 o
   3   6  22       22.30       24.33      5.89 o
  -3   7  22        3.96        2.48      4.75 o
  -2   7  22        0.12        1.92      4.60 o
  -1   7  22        0.14        0.52      4.05 o
   0   7  22      113.06       98.96      8.85 o
   1   7  22        3.01        4.51      3.74 o
   2   7  22       10.20        1.27      4.21 o
   3   7  22        2.37        1.26      6.02 o
  -2   8  22        3.60        6.62      6.32 o
  -1   8  22        2.16       -1.27      4.33 o
   0   8  22        0.98        3.61      8.42 o
   1   8  22       31.97       45.72     12.93 o
  -5   1  23        4.20       13.46      5.95 o
  -4   1  23       16.26       19.82      4.60 o
  -3   1  23        0.22        0.44      2.01 o
  -2   1  23        9.38        4.75      2.14 o
  -1   1  23        0.15        6.79      2.59 o
   0   1  23      169.37      161.90      8.92 o
   1   1  23       21.79       21.91      4.96 o
   2   1  23        0.14        3.17      2.82 o
   3   1  23        0.23        1.86      4.06 o
   4   1  23        0.53        0.39      3.50 o
   5   1  23       32.12       31.46      6.04 o
  -5   2  23        9.82        9.58      3.26 o
  -4   2  23        2.87        4.67      2.65 o
  -3   2  23       40.20       30.54      3.93 o
  -2   2  23       26.24       25.98      3.43 o
  -1   2  23        8.26        8.11      2.50 o
   0   2  23      218.87      193.39      8.39 o
   1   2  23        7.13        7.89      3.25 o
   2   2  23        5.21       11.28      3.83 o
   3   2  23       47.20       50.33      6.06 o
   4   2  23        3.12        3.28      4.36 o
  -5   3  23       11.27       24.10      5.46 o
  -4   3  23       21.63       15.47      3.56 o
  -3   3  23       33.41       28.73      3.82 o
  -2   3  23       17.71       26.74      5.04 o
  -1   3  23       57.65       42.99      4.32 o
   0   3  23       41.39       49.13      4.60 o
   1   3  23      629.32      617.27     22.32 o
   2   3  23        0.02        3.77      3.17 o
   3   3  23       43.97       47.00      6.17 o
   4   3  23       48.76       58.98      6.89 o
  -5   4  23       12.60       35.49      8.42 o
  -4   4  23        0.04        3.18      4.66 o
  -3   4  23        0.64       -1.27      3.32 o
  -2   4  23        6.41        7.02      2.75 o
  -1   4  23      230.87      267.23     14.14 o
   0   4  23        1.95        3.96      3.67 o
   1   4  23      112.82      111.98      6.66 o
   2   4  23        0.22        0.75      2.98 o
   3   4  23       12.30        9.91      4.02 o
   4   4  23      164.76      186.78     15.34 o
  -4   5  23        0.31        5.24      4.60 o
  -3   5  23        1.32        5.20      6.47 o
  -2   5  23        6.21       10.05      4.50 o
  -1   5  23        0.00        1.50      2.55 o
   0   5  23        0.50        3.91      2.58 o
   1   5  23        7.32        3.14      2.70 o
   2   5  23      108.70      129.56      8.70 o
   3   5  23       21.03       26.77      6.92 o
   4   5  23       25.54       17.75      6.02 o
  -4   6  23        7.37       12.33      6.92 o
  -3   6  23        1.24        2.41      4.50 o
  -2   6  23        6.95       19.76      5.73 o
  -1   6  23       10.46        8.74      4.83 o
   0   6  23       34.48       41.05      4.61 o
   1   6  23       17.19       19.05      3.71 o
   2   6  23        2.91        2.14      3.91 o
   3   6  23      153.44      208.43     15.64 o
  -3   7  23        0.83       -0.90      5.71 o
  -2   7  23        0.00        2.71      4.67 o
  -1   7  23        4.98       -1.69      4.39 o
   0   7  23       61.18       70.60      9.78 o
   1   7  23       85.13       94.97     11.58 o
   2   7  23       53.92       43.17      6.54 o
  -1   8  23        1.58        2.75      4.91 o
   0   8  23        0.20       -7.52      7.52 o
   1   8  23       19.68       13.23      9.93 o
  -5   0  24       20.39       15.12      4.72 o
  -4   0  24        0.02        0.18      5.87 o
  -3   0  24       13.94        4.48      6.17 o
  -2   0  24        0.02        3.61      3.61 o
  -1   0  24        0.24        1.80      3.31 o
   0   0  24      167.95      135.95     11.43 o
   1   0  24      281.40      272.20     17.75 o
   2   0  24        0.27       -3.01      3.61 o
   3   0  24       91.65       78.80     10.53 o
   4   0  24        5.61       -2.71      4.81 o
  -5   1  24        0.41        4.38      3.82 o
  -4   1  24        0.13        4.61      3.43 o
  -3   1  24        0.14        2.19      2.26 o
  -2   1  24        4.90        5.31      2.41 o
  -1   1  24       26.37       34.11      4.36 o
   0   1  24       57.51       48.43      5.10 o
   1   1  24        7.75        8.35      3.38 o
   2   1  24        7.24        2.89      3.08 o
   3   1  24        0.47        0.00      3.29 o
   4   1  24        5.60        4.10      4.14 o
  -5   2  24        4.52        8.82      6.92 o
  -4   2  24        1.93        1.13      4.27 o
  -3   2  24        2.40        1.01      2.28 o
  -2   2  24       10.15        3.42      2.31 o
  -1   2  24       81.20       74.74      5.27 o
   0   2  24       11.00       10.44      3.29 o
   1   2  24        0.17        1.26      2.65 o
   2   2  24      154.46      150.79     12.63 o
   3   2  24        3.10        1.28      3.25 o
   4   2  24        0.22       -0.49      6.02 o
  -5   3  24       20.66       30.34      9.47 o
  -4   3  24        2.67       14.14      7.37 o
  -3   3  24       23.22       22.93      4.31 o
  -2   3  24       23.13       25.88      3.78 o
  -1   3  24        0.71       -0.11      2.22 o
   0   3  24        0.19       -1.34      2.29 o
   1   3  24      112.25      134.77      8.60 o
   2   3  24       21.73       21.90      9.02 o
   3   3  24        5.77        6.02      5.26 o
   4   3  24       18.69       28.67      5.63 o
  -4   4  24       21.09       18.83      5.69 o
  -3   4  24       15.49        4.29      4.17 o
  -2   4  24       17.52       20.82      4.06 o
  -1   4  24        0.28        0.58      2.26 o
   0   4  24        3.73        2.35      2.55 o
   1   4  24       13.91        6.59      3.03 o
   2   4  24        3.05        2.68      7.82 o
   3   4  24        0.69        5.19      3.90 o
   4   4  24        0.16       -3.31      4.51 o
  -4   5  24       37.54       49.25      7.68 o
  -3   5  24        7.60        7.48      4.73 o
  -2   5  24       44.10       55.97     10.38 o
  -1   5  24        0.28        0.75      3.15 o
   0   5  24       11.31       10.39      3.24 o
   1   5  24       32.14       26.93      4.28 o
   2   5  24      350.94      434.49     17.95 o
   3   5  24        8.98       12.03      5.71 o
  -3   6  24        0.20        5.52      4.78 o
  -2   6  24       40.78       24.39      9.62 o
  -1   6  24        0.03        1.75      4.28 o
   0   6  24       28.55       36.21      4.61 o
   1   6  24       27.32       25.83      4.23 o
   2   6  24      147.46      132.76     10.11 o
   3   6  24        0.44        0.90      4.51 o
  -2   7  24        0.07       -4.08      4.39 o
  -1   7  24        9.95        7.44      5.05 o
   0   7  24       10.00        6.77      4.64 o
   1   7  24        3.07       -1.16      3.94 o
   2   7  24        0.03        1.38      4.09 o
  -5   1  25       16.11       30.41      4.39 o
  -4   1  25        5.82        6.61      2.87 o
  -3   1  25       27.27       27.95      3.84 o
  -2   1  25        0.02        0.60      2.38 o
  -1   1  25        5.86        3.83      2.87 o
   0   1  25      199.79      167.13      9.36 o
   1   1  25      179.43      190.89     10.42 o
   2   1  25       19.12       19.46      4.47 o
   3   1  25        2.59        2.41      3.62 o
   4   1  25        1.64        2.33      4.96 o
  -5   2  25        1.10       -1.19      5.11 o
  -4   2  25        3.49        4.48      2.86 o
  -3   2  25        6.77        7.60      2.83 o
  -2   2  25       12.90       14.63      3.94 o
  -1   2  25        0.24       -0.56      2.56 o
   0   2  25        1.40        1.03      2.65 o
   1   2  25       93.36       89.65      7.43 o
   2   2  25       48.92       50.09      6.04 o
   3   2  25        2.51        1.06      3.60 o
   4   2  25       40.90       38.20      6.46 o
  -4   3  25        1.00        8.52      4.36 o
  -3   3  25       27.39       36.61      4.40 o
  -2   3  25       13.30       16.50      3.27 o
  -1   3  25       48.19       53.18      4.95 o
   0   3  25        1.40        1.24      2.95 o
   1   3  25        3.69        4.96      3.19 o
   2   3  25       18.56       20.52      4.75 o
   3   3  25       36.52       32.51      5.73 o
   4   3  25       23.65       30.83      5.95 o
  -4   4  25        5.00       11.83      5.14 o
  -3   4  25       31.42       34.99      6.28 o
  -2   4  25        0.31        3.13      2.79 o
  -1   4  25        4.42        2.98      4.25 o
   0   4  25       36.82       32.78      4.32 o
   1   4  25        5.09        2.42      3.29 o
   2   4  25       37.95       32.47      5.56 o
   3   4  25      200.62      214.34     13.99 o
  -4   5  25        0.03        4.19     14.14 o
  -3   5  25        0.29        2.74      4.33 o
  -2   5  25        1.29       -3.13      4.51 o
  -1   5  25        7.35       11.96      4.80 o
   0   5  25       23.09       24.44      4.14 o
   1   5  25       13.15       13.04      3.75 o
   2   5  25        8.57       14.00      4.32 o
   3   5  25       48.76       56.55      9.02 o
  -3   6  25        2.49        6.68      4.87 o
  -2   6  25        5.20       -0.60      4.05 o
  -1   6  25        1.78        5.19      4.61 o
   0   6  25        7.50        7.17      3.16 o
   1   6  25       45.35       42.88      5.21 o
   2   6  25       36.76       30.68      7.22 o
  -2   7  25        0.45       -0.80      4.55 o
  -1   7  25        9.66       13.19      5.84 o
   0   7  25       41.46       51.58     14.89 o
   1   7  25       11.67       14.46      6.02 o
  -5   0  26       25.73       31.58     10.83 o
  -4   0  26        0.28       -0.90      3.91 o
  -3   0  26       28.28       15.94      5.41 o
  -2   0  26       72.37       78.80      9.02 o
  -1   0  26      279.84      266.18     17.44 o
   0   0  26        1.18       -1.50      3.31 o
   1   0  26        6.11        7.22      4.51 o
   2   0  26       32.29       25.87      7.22 o
   3   0  26        1.57       -1.80      5.11 o
   4   0  26       97.81      110.08     13.84 o
  -4   1  26       13.75        9.86      3.20 o
  -3   1  26        0.30       -2.23      2.23 o
  -2   1  26       48.94       51.30      9.47 o
  -1   1  26        1.43        2.38      2.71 o
   0   1  26       13.45        8.55      3.38 o
   1   1  26       56.96       48.48      7.22 o
   2   1  26        4.58        3.89      3.50 o
   3   1  26       54.72       57.44      6.98 o
   4   1  26       41.57       48.75      7.12 o
  -4   2  26       24.90       32.79      4.61 o
  -3   2  26       20.93       40.45      4.59 o
  -2   2  26       21.88       23.30      4.24 o
  -1   2  26        7.26       10.14      5.71 o
   0   2  26      134.85      129.08      8.38 o
   1   2  26       15.66       20.56      4.57 o
   2   2  26        0.84        4.87      4.21 o
   3   2  26       61.17       73.95      7.65 o
   4   2  26       24.44       20.75      5.74 o
  -4   3  26        2.65        2.23      3.94 o
  -3   3  26        0.13        1.91      2.66 o
  -2   3  26       47.99       38.71      4.48 o
  -1   3  26        1.40       -1.14      2.53 o
   0   3  26        7.47        9.60      3.72 o
   1   3  26        1.71       -0.58      2.95 o
   2   3  26      253.32      291.75     21.05 o
   3   3  26       10.99        6.14      4.19 o
  -4   4  26       40.70       68.80     14.89 o
  -3   4  26       22.74       21.99      5.68 o
  -2   4  26        0.01        1.25      2.75 o
  -1   4  26       31.34       25.74      4.58 o
   0   4  26       75.63       75.69     12.33 o
   1   4  26       63.20       50.03      6.62 o
   2   4  26        0.04        2.32      3.73 o
   3   4  26        6.43        5.91      4.26 o
  -3   5  26        5.86        6.70      5.05 o
  -2   5  26       28.93       28.87      6.43 o
  -1   5  26      104.41      117.34      7.58 o
   0   5  26        0.98        3.53      3.00 o
   1   5  26       34.52       48.38      5.99 o
   2   5  26       15.99       10.35      4.81 o
   3   5  26      128.06      149.18     13.84 o
  -2   6  26        6.95       15.17      5.84 o
  -1   6  26       91.80       99.20     21.20 o
   0   6  26       31.45       33.15      4.89 o
   1   6  26       26.04       34.21      6.17 o
   2   6  26        0.01       -0.30      4.81 o
  -1   7  26        0.89        5.58      5.10 o
   0   7  26       18.48       16.71      5.88 o
  -4   1  27        9.56        7.58      3.91 o
  -3   1  27        1.08       -0.28      5.71 o
  -2   1  27       22.79       23.01      4.25 o
  -1   1  27       46.03       39.67      5.26 o
   0   1  27       36.18       29.99      4.88 o
   1   1  27        6.43        1.91      3.11 o
   2   1  27       10.62       11.41      4.45 o
   3   1  27        4.64        9.45      6.77 o
  -4   2  27       66.11       67.87      8.18 o
  -3   2  27       92.71      101.05     12.03 o
  -2   2  27        3.14        4.23      3.03 o
  -1   2  27        5.40        3.23      2.87 o
   0   2  27        3.40        5.87      3.38 o
   1   2  27       88.51      123.51      8.90 o
   2   2  27       20.45       33.52      5.70 o
   3   2  27        4.09        3.32      4.05 o
  -4   3  27        0.20        6.94      4.37 o
  -3   3  27       70.93       67.46      5.90 o
  -2   3  27        5.27        5.06      3.25 o
  -1   3  27       91.58       78.05      6.91 o
   0   3  27       29.23       32.79      7.97 o
   1   3  27        2.43        1.11      3.38 o
   2   3  27        0.13       -0.93      3.47 o
   3   3  27        1.89        1.35      4.66 o
  -3   4  27       15.35       15.64      5.01 o
  -2   4  27       21.86       24.90      4.25 o
  -1   4  27        1.36        2.04      3.11 o
   0   4  27      141.03      161.86      9.97 o
   1   4  27        0.53        2.99      3.60 o
   2   4  27        0.05       -2.96      3.39 o
   3   4  27        2.99        0.59      3.95 o
  -3   5  27        2.13        0.08      4.18 o
  -2   5  27        0.00        0.72      4.55 o
  -1   5  27        2.65        6.65      3.51 o
   0   5  27        8.56        6.95      3.72 o
   1   5  27        0.02       -0.73      3.38 o
   2   5  27       17.58       19.13      5.21 o
  -2   6  27        1.13       -0.64      4.87 o
  -1   6  27       18.17       22.54      8.27 o
   0   6  27        3.57        6.77      3.54 o
   1   6  27        4.72        7.10      4.05 o
  -4   0  28        1.99       11.43      5.41 o
  -3   0  28      132.12      147.38     12.63 o
  -2   0  28      334.39      269.49     18.05 o
  -1   0  28       28.76       27.07      6.62 o
   0   0  28        3.12        4.51      4.81 o
   1   0  28      170.98      198.81     15.94 o
   2   0  28      276.20      381.98     24.36 o
   3   0  28       33.75       62.86     10.83 o
  -4   1  28        5.14        1.35      3.19 o
  -3   1  28        2.12        5.26      3.40 o
  -2   1  28        3.90        2.30      2.95 o
  -1   1  28        0.96        6.16      5.71 o
   0   1  28       98.31       72.87      7.01 o
   1   1  28       29.70       17.79      4.57 o
   2   1  28       13.57       22.60      5.27 o
   3   1  28       85.63      107.07     15.34 o
  -4   2  28       22.95       19.47      4.32 o
  -3   2  28       85.51       60.59      6.27 o
  -2   2  28      115.23      122.84      8.35 o
  -1   2  28       51.69       48.78      5.85 o
   0   2  28       29.74       27.94      4.97 o
   1   2  28       85.00       81.23      7.74 o
   2   2  28       79.73      101.65      8.82 o
   3   2  28       13.29       23.43      5.85 o
  -3   3  28        0.10       -0.31      3.25 o
  -2   3  28        0.01        2.71      3.19 o
  -1   3  28       29.78       24.96      4.66 o
   0   3  28       36.32       48.33      6.25 o
   1   3  28       11.07       12.49      6.02 o
   2   3  28        3.60       -1.18      3.54 o
   3   3  28        0.72       -0.68      4.02 o
  -3   4  28        6.92       12.77      5.14 o
  -2   4  28        2.62        8.56      8.87 o
  -1   4  28       10.63        4.27      7.22 o
   0   4  28        8.54       11.88      6.17 o
   1   4  28       49.25       67.99     14.29 o
   2   4  28        4.17        0.06      3.90 o
  -2   5  28       43.68       44.60     12.63 o
  -1   5  28       41.43       23.66      5.09 o
   0   5  28       18.58       28.02      8.12 o
   1   5  28        2.67        4.43      4.66 o
   2   5  28        0.04        6.49      4.55 o
  -1   6  28       19.52       26.59      6.60 o
   0   6  28        7.92       13.00      4.66 o
  -3   1  29        1.05        1.44      3.08 o
  -2   1  29        8.20       12.39      3.93 o
  -1   1  29       46.05       44.73      5.74 o
   0   1  29       12.66        8.12      5.41 o
   1   1  29       65.25       72.04      7.55 o
   2   1  29        5.54        1.25      3.67 o
   3   1  29        6.37       12.56      5.21 o
  -3   2  29       26.31       24.78      4.88 o
  -2   2  29       24.50       19.29      4.25 o
  -1   2  29      136.73      151.84      9.66 o
   0   2  29        8.88        0.13      2.82 o
   1   2  29       25.13       30.96      5.70 o
   2   2  29       23.32       18.43      5.27 o
   3   2  29       15.83       32.57      6.46 o
  -3   3  29        6.10        4.21      3.76 o
  -2   3  29        6.82       12.22      4.51 o
  -1   3  29        4.90        3.45      3.38 o
   0   3  29       10.39        8.53      4.02 o
   1   3  29       64.34       53.38      6.72 o
   2   3  29        2.49        6.67      4.45 o
  -2   4  29       31.47       32.64      6.17 o
  -1   4  29       39.73       29.78     10.98 o
   0   4  29       43.95       43.08      9.62 o
   1   4  29        0.43        4.76      4.02 o
   2   4  29       22.21       19.79      5.56 o
  -1   5  29       34.80       34.03      5.73 o
   0   5  29        6.80        7.38      4.32 o
   1   5  29       16.73       19.86      5.27 o
  -3   0  30        2.89        4.81      4.81 o
  -2   0  30       74.61      106.77     12.03 o
  -1   0  30        2.84        2.41      4.51 o
   0   0  30       24.08       14.14      6.32 o
   1   0  30       56.24       96.25     12.33 o
   2   0  30        0.07       -0.90      4.81 o
  -3   1  30       36.06       35.14      5.30 o
  -2   1  30       10.35        9.24      3.81 o
  -1   1  30       26.49       29.67      5.09 o
   0   1  30       10.34       13.45      4.57 o
   1   1  30       92.96      104.93      8.82 o
   2   1  30       22.31       21.90      5.52 o
  -3   2  30        2.78        0.68      3.50 o
  -2   2  30        0.04        1.09      3.25 o
  -1   2  30        7.30       11.16      4.14 o
   0   2  30       59.97       71.20     14.59 o
   1   2  30       21.30       21.94      5.42 o
   2   2  30        0.04       -4.03      4.51 o
  -2   3  30        5.39        8.41      3.93 o
  -1   3  30        9.47       12.35      4.41 o
   0   3  30      192.87      230.55     12.65 o
   1   3  30       18.13       17.69      4.97 o
   2   3  30       20.55       19.43      5.49 o
  -2   4  30       18.05       37.72     12.33 o
  -1   4  30      144.18      167.24     10.95 o
   0   4  30      236.83      286.73     14.51 o
   1   4  30        2.51        7.18      4.54 o
  -2   1  31       26.29       28.11      5.21 o
  -1   1  31        1.35        1.62      3.08 o
   0   1  31        3.42        6.17      3.83 o
   1   1  31        9.93        9.14      4.45 o
   2   1  31       62.27       70.73     16.84 o
  -2   2  31        0.93        0.71      3.08 o
  -1   2  31       70.20       78.32     12.78 o
   0   2  31      139.18      134.01     10.09 o
   1   2  31      108.07      139.38     10.49 o
  -2   3  31       29.26       38.90     14.14 o
  -1   3  31       14.56       13.23      4.54 o
   0   3  31        0.15        5.11      4.11 o
   1   3  31       24.24       25.00      5.73 o
  -2   0  32        4.11       -0.90      4.81 o
  -1   0  32        1.00       -3.61      4.21 o
   0   0  32       35.58       26.17      7.52 o
   1   0  32      360.77      407.55     26.47 o
  -2   1  32       19.66        9.47      4.25 o
  -1   1  32       90.22       98.67     11.28 o
   0   1  32       65.70       92.30      8.48 o
   1   1  32       55.98       81.86      8.60 o
  -1   2  32        0.14       -1.20      3.19 o
   0   2  32       44.77       57.45      7.28 o
 
